# Supplementary material for: Diaqua­bis(2-chloro­benzoato-κO)bis­(N,N-diethyl­nicotinamide-κN 1)manganese(II)
Source: Acta Crystallogr Sect E Struct Rep Online. 2009 Apr 10;65(Pt 5):m513–4. doi: 10.1107/S160053680901318X (PMC2977573; doi:10.1107/S160053680901318X)
Supplement: Supplementary file 2 [file e-65-0m513-Isup2.hkl]

#
# h,k,l, Fc-squared, Fo-squared, sigma(Fo-squared) and status flag
#
data_I
_shelx_title ' el20 in P 21/n'
_shelx_refln_list_code          4
_shelx_F_calc_maximum      181.52
_exptl_crystal_F_000       790.00
_reflns_d_resolution_high  0.7474
 
loop_
 _symmetry_equiv_pos_as_xyz
 'x, y, z'
 '-x+1/2, y+1/2, -z+1/2'
 '-x, -y, -z'
 'x-1/2, -y-1/2, z-1/2'
 
_cell_length_a    13.2840
_cell_length_b    10.2499
_cell_length_c    15.0023
_cell_angle_alpha  90.000
_cell_angle_beta  114.988
_cell_angle_gamma  90.000
 
_shelx_F_squared_multiplier     1.000
 
loop_
 _refln_index_h
 _refln_index_k
 _refln_index_l
 _refln_F_squared_calc
 _refln_F_squared_meas
 _refln_F_squared_sigma
 _refln_observed_status
   2   0   0     1311.41     1345.43     16.84 o
   4   0   0      178.49      210.15     13.66 o
   6   0   0     3887.66     3552.57    351.47 o
   8   0   0       34.59       20.36      4.39 o
  10   0   0       88.33       68.76      7.28 o
  12   0   0      887.26      871.94     36.32 o
  14   0   0       46.32       48.54      9.84 o
  16   0   0      414.14      456.48     34.77 o
   1   1   0      907.69     1185.74     32.39 o
   2   1   0      490.39      462.19      7.14 o
   3   1   0      675.97      611.61     11.87 o
   4   1   0      572.87      522.50     17.93 o
   5   1   0       71.84       83.89      5.54 o
   6   1   0      254.34      281.69      8.21 o
   7   1   0     4667.78     4376.30    108.82 o
   8   1   0       16.56       22.65      3.49 o
   9   1   0     2391.46     2323.96     54.08 o
  10   1   0     1596.92     1572.91     35.66 o
  11   1   0      690.35      683.25     12.64 o
  12   1   0     1348.56     1364.81     18.23 o
  13   1   0       51.49       60.69      5.71 o
  14   1   0      156.54      158.88     10.60 o
  15   1   0        4.99        6.83      6.57 o
  16   1   0       26.68       34.02      8.52 o
   0   2   0     7212.72     7620.75    278.01 o
   1   2   0     7805.48     7807.46    135.98 o
   2   2   0    23601.46    23740.57    617.43 o
   3   2   0      399.23      510.18      5.79 o
   4   2   0     9010.05     9137.90    136.83 o
   5   2   0     1357.75     1498.41     29.28 o
   6   2   0      283.06      198.52      6.38 o
   7   2   0     2598.14     2485.12     49.40 o
   8   2   0     1114.49     1125.94     21.14 o
   9   2   0      694.73      681.55     12.85 o
  10   2   0     1979.35     1898.88     42.66 o
  11   2   0      127.39      129.93      7.20 o
  12   2   0      356.45      334.15     10.65 o
  13   2   0        2.55        3.64      4.88 o
  14   2   0       52.19       66.27     10.16 o
  15   2   0        9.77       11.19      6.60 o
   1   3   0      558.63      566.17      9.93 o
   2   3   0     2510.35     2606.01     54.72 o
   3   3   0     1423.05     1550.37     22.09 o
   4   3   0        0.08        4.49      1.48 o
   5   3   0     1779.09     1667.20     29.20 o
   6   3   0      335.57      376.89      9.20 o
   7   3   0      108.38      119.54      5.90 o
   8   3   0      116.34      123.14      6.61 o
   9   3   0        9.50        9.34      3.39 o
  10   3   0     1327.55     1260.32     19.45 o
  11   3   0     1107.08     1125.22     29.45 o
  12   3   0      183.10      177.50      9.83 o
  13   3   0       24.24       22.60      6.57 o
  14   3   0       14.99       26.20      7.13 o
  15   3   0        2.16        5.91      6.28 o
   0   4   0      590.77      694.21     30.19 o
   1   4   0      710.13      845.95     17.36 o
   2   4   0     6145.24     6430.60    146.36 o
   3   4   0     4798.96     5500.57    125.31 o
   4   4   0     5042.93     5320.52     75.03 o
   5   4   0     1519.34     1665.97     20.96 o
   6   4   0     1283.97     1392.67     17.93 o
   7   4   0      694.76      698.26     12.07 o
   8   4   0     3826.08     3729.07     52.25 o
   9   4   0      239.02      232.89      9.39 o
  10   4   0     1267.30     1278.68     20.70 o
  11   4   0       24.81       23.61      5.26 o
  12   4   0      635.72      668.24     18.01 o
  13   4   0        0.05        0.31      5.34 o
  14   4   0      193.71      220.35     13.96 o
  15   4   0        8.47       11.33      7.33 o
   1   5   0     1296.78     1294.18     22.47 o
   2   5   0     3335.37     3747.83     81.93 o
   3   5   0      345.25      381.34     10.45 o
   4   5   0     1887.96     1756.88     32.93 o
   5   5   0       54.88       52.77      3.02 o
   6   5   0       31.53       30.29      2.75 o
   7   5   0       27.77       39.42      3.95 o
   8   5   0     1076.18     1024.14     19.97 o
   9   5   0       55.50       74.77      7.04 o
  10   5   0      162.04      146.94      8.55 o
  11   5   0     1028.15     1006.72     20.26 o
  12   5   0      714.68      751.56     21.65 o
  13   5   0      129.33      143.83     11.42 o
  14   5   0      103.17      136.85     11.73 o
   0   6   0     3623.16     3606.74     95.25 o
   1   6   0     1245.54     1308.81     19.59 o
   2   6   0      809.19      816.10     15.36 o
   3   6   0      114.75      172.12      5.00 o
   4   6   0     1464.82     1587.61     42.10 o
   5   6   0      356.25      368.79      8.55 o
   6   6   0     1562.41     1536.02     21.83 o
   7   6   0     1645.27     1554.74     25.13 o
   8   6   0      466.02      496.85     15.63 o
   9   6   0      954.80      966.01     25.48 o
  10   6   0     2063.74     2067.02     27.94 o
  11   6   0       52.10       45.23      6.25 o
  12   6   0      157.80      164.64     11.92 o
  13   6   0       17.77       26.08      7.27 o
  14   6   0       17.33       22.63      7.47 o
   1   7   0      222.34      227.89      5.79 o
   2   7   0       64.74       77.31      4.07 o
   3   7   0     1605.30     1674.16     44.88 o
   4   7   0      256.53      283.61      9.28 o
   5   7   0     1222.47     1236.03     23.51 o
   6   7   0     1288.28     1301.24     34.57 o
   7   7   0      352.97      342.55     15.41 o
   8   7   0      110.00      101.21      9.93 o
   9   7   0      791.54      798.82     29.25 o
  10   7   0       42.38       42.45      6.86 o
  11   7   0       25.59       18.64      7.54 o
  12   7   0        6.94       15.63      7.75 o
  13   7   0      565.14      583.11     26.57 o
   0   8   0     3534.08     3503.80    182.51 o
   1   8   0        0.68        1.46      2.33 o
   2   8   0       65.55       68.08      4.55 o
   3   8   0       97.41       84.30      6.11 o
   4   8   0       91.33       82.02      6.15 o
   5   8   0      608.30      589.13     14.86 o
   6   8   0     3370.18     3371.40     77.69 o
   7   8   0     1367.29     1332.80     30.63 o
   8   8   0       81.60       83.73      9.85 o
   9   8   0      136.14      151.96     12.67 o
  10   8   0      246.73      244.37     13.25 o
  11   8   0        0.95       -2.88      9.80 o
  12   8   0      477.22      536.24     25.65 o
  13   8   0       46.70       51.52     11.41 o
   1   9   0       91.62       82.45      5.80 o
   2   9   0       34.11       33.86      4.82 o
   3   9   0      107.33       99.91     12.16 o
   4   9   0      165.50      180.42     12.58 o
   5   9   0      551.20      573.41     18.82 o
   6   9   0       22.12       20.60      6.82 o
   7   9   0      110.70      131.65     15.87 o
   8   9   0       52.15       57.35      8.97 o
   9   9   0       86.51       94.55     12.01 o
  10   9   0       33.78       56.27     10.34 o
  11   9   0      431.66      500.12     24.90 o
  12   9   0      189.37      237.45     18.92 o
   0  10   0      274.69      234.62     14.91 o
   1  10   0       28.69       32.95      5.15 o
   2  10   0     1227.19     1227.32     58.81 o
   3  10   0       63.36       55.90      8.68 o
   4  10   0      467.26      429.45     22.77 o
   5  10   0        1.54        3.20      5.42 o
   6  10   0       70.53       70.74      9.85 o
   7  10   0       21.85       20.21      7.15 o
   8  10   0      434.74      433.76     20.78 o
   9  10   0        2.51        3.01      5.40 o
  10  10   0      221.95      261.57     19.18 o
  11  10   0        0.70       -0.71      7.74 o
   1  11   0       69.54       67.24      7.29 o
   2  11   0       71.38       63.28      9.95 o
   3  11   0        1.84       -0.40      5.57 o
   4  11   0       48.24       47.49      9.06 o
   5  11   0      210.92      238.64     16.47 o
   6  11   0       23.08       20.83      7.54 o
   7  11   0       92.59       94.43     11.90 o
   8  11   0        0.41        4.24      7.18 o
   9  11   0       74.17       92.24     13.45 o
   0  12   0      272.81      231.28     23.32 o
   1  12   0      761.72      717.34     22.65 o
   2  12   0      325.95      302.67     15.38 o
   3  12   0        2.45        1.98      6.07 o
   4  12   0      315.38      291.78     18.53 o
   5  12   0        5.60       -1.05      6.30 o
   6  12   0       34.20       36.76      9.84 o
   7  12   0       53.70       53.41     10.83 o
   1  13   0      245.74      208.09     25.67 o
   2  13   0        2.97       -2.21     10.49 o
   3  13   0      132.85      145.44     22.08 o
   4  13   0      209.32      229.62     25.94 o
   5  13   0        4.00       11.04     13.52 o
 -15   0   1      431.05      427.57     21.95 o
 -13   0   1     1805.06     1787.57     38.04 o
 -11   0   1     1084.35     1022.24     29.60 o
  -9   0   1     4716.35     4772.72    117.83 o
  -7   0   1     1804.50     1928.67    110.39 o
  -5   0   1       42.38       23.47      3.71 o
  -3   0   1      127.39      117.63      5.80 o
  -1   0   1     8821.39     8132.20     79.76 o
   1   0   1    23921.74    21940.06   1008.19 o
   3   0   1      141.85      117.89      9.38 o
   5   0   1     1206.64     1089.28     50.64 o
   7   0   1     2090.64     1849.55     76.34 o
   9   0   1     1269.75     1232.01     56.21 o
  11   0   1      754.77      740.78     19.04 o
  13   0   1      641.06      722.57     30.37 o
  15   0   1       20.89       14.35     12.14 o
 -16   1   1       51.57       66.60      9.60 o
 -15   1   1       18.98       25.47      7.31 o
 -14   1   1        2.29        7.38      5.02 o
 -13   1   1      113.60      109.22      7.42 o
 -12   1   1      171.24      165.86      7.58 o
 -11   1   1        0.11        1.59      3.23 o
 -10   1   1       22.67       26.56      4.27 o
  -9   1   1      149.67      144.56      6.51 o
  -8   1   1      772.89      813.88     20.51 o
  -7   1   1      274.45      225.36      6.37 o
  -6   1   1     2123.93     2068.49     37.86 o
  -5   1   1      435.57      363.75     10.65 o
  -4   1   1     4500.13     4446.25     96.75 o
  -3   1   1     9715.06     9853.18    243.91 o
  -2   1   1     3050.40     3222.14     57.47 o
  -1   1   1     3345.14     3378.49     46.57 o
   0   1   1     7873.94     7796.21    123.27 o
   1   1   1        7.43        4.57      0.84 o
   2   1   1     5994.63     5719.84    219.28 o
   3   1   1     5958.84     6006.60    212.89 o
   4   1   1     6735.92     6446.46    208.42 o
   5   1   1      811.18      914.50     29.92 o
   6   1   1     7620.80     7488.90    257.89 o
   7   1   1     1158.06     1145.22     38.88 o
   8   1   1     3350.63     3389.45    107.97 o
   9   1   1       10.39       12.26      3.44 o
  10   1   1     1889.39     1913.65     41.18 o
  11   1   1        6.30       11.22      3.80 o
  12   1   1      147.89      169.36      8.02 o
  13   1   1      205.86      188.14      8.82 o
  14   1   1      109.70      140.98     11.63 o
  15   1   1       28.06       37.33      8.38 o
 -16   2   1      119.45      146.84     13.20 o
 -15   2   1      492.75      516.16     25.45 o
 -14   2   1        0.79        3.63      5.80 o
 -13   2   1      112.06      111.28      7.41 o
 -12   2   1     1562.58     1562.81     29.43 o
 -11   2   1     1129.62     1124.89     20.56 o
 -10   2   1      252.62      245.23      9.48 o
  -9   2   1      700.68      746.80     13.41 o
  -8   2   1       66.62       62.88      4.34 o
  -7   2   1       23.09       36.72      3.33 o
  -6   2   1        0.51       11.73      2.29 o
  -5   2   1     6416.44     6724.38    139.54 o
  -4   2   1    11014.32    11141.87    191.73 o
  -3   2   1      367.99      337.78      9.48 o
  -2   2   1     1240.24     1220.91     16.88 o
  -1   2   1     4505.33     4573.36     97.98 o
   0   2   1     5007.52     4824.05     98.19 o
   1   2   1    11658.39    11714.31    308.81 o
   2   2   1     2184.95     2151.57     53.93 o
   3   2   1     7522.23     7591.98     98.49 o
   4   2   1     1243.44     1167.88     31.03 o
   5   2   1      832.64      738.14     23.03 o
   6   2   1       62.86       86.46      5.01 o
   7   2   1      251.77      234.12      9.40 o
   8   2   1        0.52        0.75      3.39 o
   9   2   1       64.30       76.73      5.53 o
  10   2   1       85.27       86.71      6.04 o
  11   2   1     1155.23     1173.35     29.60 o
  12   2   1       17.39       24.80      5.08 o
  13   2   1      324.20      339.09     12.04 o
  14   2   1      455.88      505.46     16.80 o
  15   2   1        3.10       10.73      6.60 o
 -16   3   1       23.26       41.81      9.07 o
 -15   3   1       11.24       13.13      7.26 o
 -14   3   1      279.69      287.20     18.32 o
 -13   3   1       11.61        8.98      5.47 o
 -12   3   1      126.91      134.28      9.87 o
 -11   3   1       31.92       37.47      4.79 o
 -10   3   1       14.77        8.21      3.59 o
  -9   3   1       19.56       12.57      3.38 o
  -8   3   1      277.75      268.22      7.66 o
  -7   3   1        2.37        3.32      2.32 o
  -6   3   1      110.51      152.24      5.74 o
  -5   3   1     1185.30     1263.62     18.92 o
  -4   3   1     5229.74     5266.82     62.64 o
  -3   3   1       36.18       55.72      2.69 o
  -2   3   1     9285.29     9973.60    207.85 o
  -1   3   1     2427.53     2410.88     45.32 o
   0   3   1      307.12      342.82      6.77 o
   1   3   1       58.69      114.06      4.70 o
   2   3   1     6921.82     6850.26    151.09 o
   3   3   1     9313.05     9710.19    199.83 o
   4   3   1     6670.43     7006.30    137.00 o
   5   3   1        1.17        3.83      2.03 o
   6   3   1      302.04      357.49      8.42 o
   7   3   1      550.65      465.56     10.33 o
   8   3   1     2643.94     2532.46     54.26 o
   9   3   1       48.91       43.08      6.41 o
  10   3   1      146.57      169.36      9.06 o
  11   3   1      249.28      264.30     12.51 o
  12   3   1     2441.20     2480.34     76.16 o
  13   3   1      386.16      409.00     15.06 o
  14   3   1      396.37      417.15     15.82 o
  15   3   1      270.29      302.36     19.55 o
 -15   4   1      121.43      161.06     15.78 o
 -14   4   1       42.59       38.77      9.62 o
 -13   4   1        1.34        6.40      5.44 o
 -12   4   1      161.08      154.32     13.48 o
 -11   4   1     3783.31     3725.58     59.67 o
 -10   4   1      125.35      131.32      6.86 o
  -9   4   1      250.56      266.72      8.25 o
  -8   4   1       39.72       29.95      3.57 o
  -7   4   1     1495.24     1506.92     16.84 o
  -6   4   1      418.73      419.22      7.59 o
  -5   4   1     2152.46     2340.84     23.52 o
  -4   4   1      134.07      128.45      4.18 o
  -3   4   1      520.08      645.01     13.31 o
  -2   4   1     9560.64    10108.58    152.64 o
  -1   4   1      743.21      631.11     14.76 o
   0   4   1     1715.79     1852.73     47.84 o
   1   4   1     2322.11     2404.76     52.78 o
   2   4   1      152.96      173.54      6.24 o
   3   4   1     2387.94     2747.43     61.34 o
   4   4   1      254.62      360.30      5.93 o
   5   4   1     6754.24     6645.19     81.65 o
   6   4   1      243.53      288.08      7.19 o
   7   4   1       95.99      110.88      6.08 o
   8   4   1      237.19      230.06     10.41 o
   9   4   1      134.09      134.68      9.24 o
  10   4   1        8.70        9.82      4.37 o
  11   4   1      776.82      734.85     17.47 o
  12   4   1      166.86      167.90     10.13 o
  13   4   1        2.02        2.25      6.04 o
  14   4   1      114.07      117.93     11.47 o
  15   4   1       85.19      108.02     11.75 o
 -15   5   1       10.99       18.62      8.83 o
 -14   5   1        1.35        2.50      7.03 o
 -13   5   1      437.48      458.35     17.70 o
 -12   5   1       62.66       53.65      7.61 o
 -11   5   1        0.01        3.45      3.83 o
 -10   5   1       89.32       99.84      7.08 o
  -9   5   1      238.96      248.48      9.59 o
  -8   5   1      413.05      438.81      9.73 o
  -7   5   1       32.42       38.64      3.71 o
  -6   5   1       76.18       66.83      3.98 o
  -5   5   1      568.79      522.82     11.42 o
  -4   5   1     1470.64     1603.92     27.71 o
  -3   5   1      220.47      232.35      5.30 o
  -2   5   1     7928.60     8439.20    157.63 o
  -1   5   1       48.10       46.43      2.39 o
   0   5   1      535.52      471.31      9.72 o
   1   5   1     1206.61     1134.07     20.48 o
   2   5   1     4211.42     4483.89    106.34 o
   3   5   1     2352.30     2596.06     70.41 o
   4   5   1      798.22      800.35     23.35 o
   5   5   1        1.63        5.36      1.71 o
   6   5   1        3.91        3.58      2.10 o
   7   5   1      277.76      298.48     11.34 o
   8   5   1      169.11      165.44      9.68 o
   9   5   1      806.38      763.85     20.31 o
  10   5   1     1400.32     1335.29     25.61 o
  11   5   1       37.30       32.09      5.80 o
  12   5   1      150.93      183.86     12.31 o
  13   5   1        7.92       15.29      6.66 o
  14   5   1      794.08      852.94     25.66 o
 -14   6   1        1.73       13.43      7.86 o
 -13   6   1      101.80      139.33     14.12 o
 -12   6   1      512.18      544.99     23.27 o
 -11   6   1      330.21      278.97     18.08 o
 -10   6   1      520.61      456.02     15.31 o
  -9   6   1     4246.23     4221.99     93.16 o
  -8   6   1      211.39      234.83     11.33 o
  -7   6   1     1654.53     1706.92     28.48 o
  -6   6   1      487.08      477.84     16.13 o
  -5   6   1      139.64      135.19      5.16 o
  -4   6   1      540.08      602.87     18.56 o
  -3   6   1     1328.85     1378.00     40.27 o
  -2   6   1     1308.43     1138.98     17.99 o
  -1   6   1      489.71      526.91     12.82 o
   0   6   1     2587.16     2954.72     58.40 o
   1   6   1      425.94      481.06      9.95 o
   2   6   1      190.55      184.96      5.75 o
   3   6   1      531.97      571.85     19.36 o
   4   6   1        9.88       20.77      3.44 o
   5   6   1      382.44      427.17      9.14 o
   6   6   1        3.06        3.60      2.87 o
   7   6   1     1106.80     1051.41     18.31 o
   8   6   1       33.45       40.41      6.03 o
   9   6   1      334.82      333.76     13.83 o
  10   6   1      230.23      207.77     11.52 o
  11   6   1       33.30       39.62      6.18 o
  12   6   1      147.74      149.58     11.65 o
  13   6   1       27.46       33.68      7.91 o
  14   6   1        2.20        2.56      6.33 o
 -14   7   1        2.83        4.70      7.97 o
 -13   7   1       96.32      105.18     13.15 o
 -12   7   1      263.56      314.82     19.02 o
 -11   7   1       21.44       23.57      8.02 o
 -10   7   1      788.08      781.85     20.39 o
  -9   7   1       13.20       11.21      4.88 o
  -8   7   1      230.80      218.81     12.92 o
  -7   7   1     1252.51     1203.70     29.76 o
  -6   7   1     1065.90     1082.36     26.69 o
  -5   7   1      782.73      766.97     14.12 o
  -4   7   1       84.47       87.70      5.10 o
  -3   7   1      468.61      522.21     13.72 o
  -2   7   1      279.25      314.74      7.19 o
  -1   7   1       13.52       23.86      3.15 o
   0   7   1     5386.85     5466.57    138.57 o
   1   7   1        6.37       10.89      2.42 o
   2   7   1       17.90       15.60      2.64 o
   3   7   1       66.85       66.87      5.20 o
   4   7   1       51.69       47.84      4.78 o
   5   7   1       52.23       56.04      4.49 o
   6   7   1     2249.86     2160.23     30.30 o
   7   7   1       69.02       70.29      8.56 o
   8   7   1        5.65       -2.52      4.48 o
   9   7   1        0.14       -0.59      4.75 o
  10   7   1      443.33      495.76     28.15 o
  11   7   1        5.52        4.14      5.05 o
  12   7   1      264.20      239.95     17.82 o
  13   7   1       50.09       56.24     11.70 o
 -13   8   1      416.90      471.99     24.62 o
 -12   8   1      132.77      182.91     16.31 o
 -11   8   1       35.21       32.23      8.92 o
 -10   8   1      108.62      126.69     12.69 o
  -9   8   1      716.90      703.09     19.51 o
  -8   8   1      158.53      169.79     12.00 o
  -7   8   1     1571.29     1564.59     32.28 o
  -6   8   1      696.43      729.95     16.49 o
  -5   8   1      132.20      124.95      7.16 o
  -4   8   1      681.64      647.40     16.41 o
  -3   8   1     2040.11     2039.80     76.52 o
  -2   8   1        7.33       12.46      2.84 o
  -1   8   1      284.11      296.27      8.95 o
   0   8   1      412.98      421.88     16.21 o
   1   8   1     1691.08     1810.79     53.61 o
   2   8   1     1021.51      970.19     20.31 o
   3   8   1       32.33       36.44      4.74 o
   4   8   1       76.90       71.46      5.93 o
   5   8   1       85.41       92.58      7.82 o
   6   8   1      120.96      110.19     10.23 o
   7   8   1      499.68      515.70     20.38 o
   8   8   1      273.76      257.12     15.61 o
   9   8   1        5.62        8.62      6.34 o
  10   8   1       40.09       48.02      9.06 o
  11   8   1        2.41        9.36      7.22 o
  12   8   1        3.81        7.94      7.74 o
 -12   9   1      594.64      683.16     28.72 o
 -11   9   1       29.65       30.98      9.59 o
 -10   9   1      216.06      219.59     21.53 o
  -9   9   1       27.86       30.46      6.46 o
  -8   9   1      674.37      647.38     19.20 o
  -7   9   1      299.22      289.29     15.75 o
  -6   9   1      517.17      488.05     19.50 o
  -5   9   1        0.38       -0.44      3.57 o
  -4   9   1      285.28      271.83     11.94 o
  -3   9   1        0.30        5.39      3.93 o
  -2   9   1       78.42       67.35      6.20 o
  -1   9   1       78.56       62.01      3.97 o
   0   9   1       90.83       99.97      6.18 o
   1   9   1     1162.47     1145.33     52.75 o
   2   9   1      364.15      387.08     13.63 o
   3   9   1      135.70      124.87      8.71 o
   4   9   1      554.22      574.94     17.08 o
   5   9   1      566.43      518.86     21.79 o
   6   9   1       56.70       64.89      9.94 o
   7   9   1      818.75      744.88     31.46 o
   8   9   1       27.57       28.43      7.71 o
   9   9   1       87.97       98.95     11.61 o
  10   9   1      265.43      278.26     17.76 o
  11   9   1        8.43       27.96     11.04 o
 -11  10   1      925.39     1009.33     34.59 o
 -10  10   1      146.30      160.49     15.36 o
  -9  10   1       53.01       56.92     10.72 o
  -8  10   1        2.48        2.90      4.75 o
  -7  10   1      237.62      236.99     15.67 o
  -6  10   1       16.38       21.06      7.21 o
  -5  10   1     1612.96     1578.09     60.82 o
  -4  10   1      870.82      800.57     25.46 o
  -3  10   1      641.78      578.35     21.66 o
  -2  10   1      365.87      344.89     14.46 o
  -1  10   1      704.77      724.08     18.61 o
   0  10   1        4.51        1.47      3.58 o
   1  10   1      280.27      251.71     13.86 o
   2  10   1       19.74       17.92      5.40 o
   3  10   1      110.35      122.22      9.24 o
   4  10   1        2.58        6.10      4.64 o
   5  10   1      149.97      163.30     13.34 o
   6  10   1       45.22       59.27      9.45 o
   7  10   1       10.55       18.58      7.30 o
   8  10   1       24.52       20.93      7.71 o
   9  10   1      138.66      141.23     24.15 o
  10  10   1       90.76       90.62     13.32 o
  -9  11   1       15.52       15.73      8.98 o
  -8  11   1      527.93      535.17     19.55 o
  -7  11   1       89.99       98.53      9.80 o
  -6  11   1       45.27       23.95      7.69 o
  -5  11   1       52.89       45.00      8.88 o
  -4  11   1       38.69       29.80      8.01 o
  -3  11   1      126.23      117.81     12.39 o
  -2  11   1      136.80      129.77     10.20 o
  -1  11   1      213.25      193.27     10.51 o
   0  11   1       56.37       58.67      6.87 o
   1  11   1        2.08        2.98      6.13 o
   2  11   1      695.94      698.78     20.32 o
   3  11   1       53.25       60.41      7.74 o
   4  11   1      199.00      202.55     15.38 o
   5  11   1      152.12      152.40     13.90 o
   6  11   1        1.07        2.30      5.93 o
   7  11   1      137.94      124.42     13.43 o
   8  11   1      265.66      266.18     18.31 o
   9  11   1        2.43        7.73     11.87 o
  -8  12   1      101.97      120.50     14.51 o
  -7  12   1       78.23       71.28     15.14 o
  -6  12   1      108.48      108.68     10.40 o
  -5  12   1      480.22      466.83     22.68 o
  -4  12   1        8.89        5.93      6.76 o
  -3  12   1        5.23        7.98      5.46 o
  -2  12   1      114.79      128.65     11.04 o
  -1  12   1      722.06      653.72     18.93 o
   0  12   1      851.65      726.69     22.73 o
   1  12   1        4.58        2.05      5.38 o
   2  12   1       10.04       10.25      7.50 o
   3  12   1      100.22      112.32     18.49 o
   4  12   1       72.25       66.64     11.21 o
   5  12   1       18.45       16.42      8.13 o
   6  12   1        4.13        9.32      7.50 o
   7  12   1      318.67      335.32     30.36 o
  -5  13   1        2.07       -3.31     11.32 o
  -4  13   1      113.56      108.46     20.70 o
  -3  13   1        0.06       -6.02      6.02 o
  -2  13   1        1.06        0.50      7.16 o
  -1  13   1      139.75      149.03     23.18 o
   0  13   1      161.75      159.24     23.18 o
   1  13   1       34.20       18.77     14.35 o
   2  13   1      319.56      320.70     29.81 o
   3  13   1       21.82       30.08     14.35 o
   4  13   1      102.41      126.40     20.97 o
 -16   0   2      247.60      298.75     23.73 o
 -14   0   2       56.21       55.04      9.65 o
 -12   0   2      417.78      395.50     14.04 o
 -10   0   2      224.29      214.92     10.21 o
  -8   0   2      596.97      524.59     14.46 o
  -6   0   2     3855.40     3333.89    119.92 o
  -4   0   2     4751.89     4420.27     66.14 o
  -2   0   2     5041.58     4710.06    224.79 o
   0   0   2     2727.97     2807.79     71.64 o
   2   0   2       21.73       11.06      2.10 o
   4   0   2      161.46      182.43     10.49 o
   6   0   2      811.55      767.79     23.73 o
   8   0   2       32.08       43.08      5.76 o
  10   0   2      670.35      672.47     34.71 o
  12   0   2      919.43      848.11     35.19 o
  14   0   2      391.96      379.48     30.63 o
 -16   1   2      355.66      420.86     18.53 o
 -15   1   2      332.16      369.60     15.22 o
 -14   1   2        0.11       -0.02      4.52 o
 -13   1   2      638.06      674.01     16.75 o
 -12   1   2      155.65      166.83      7.29 o
 -11   1   2      285.99      283.95      9.05 o
 -10   1   2      120.91      104.90      5.93 o
  -9   1   2     1173.36     1153.10     22.77 o
  -8   1   2      249.06      198.04      6.29 o
  -7   1   2     1844.51     1860.96     29.12 o
  -6   1   2      667.70      727.22     16.01 o
  -5   1   2     1485.22     1401.41     37.06 o
  -4   1   2      370.21      354.93      7.42 o
  -3   1   2     7247.30     6882.20    106.78 o
  -2   1   2      372.66      463.73      8.98 o
  -1   1   2     3431.65     3285.91     40.05 o
   0   1   2      901.70      919.20     13.83 o
   1   1   2     6285.05     6265.49    252.28 o
   2   1   2     2068.79     2201.25     87.27 o
   3   1   2     8517.81     8814.25    379.41 o
   4   1   2      541.43      616.43     25.46 o
   5   1   2     1060.47     1141.21     47.28 o
   6   1   2       16.05       17.90      3.35 o
   7   1   2     4154.93     4106.79    171.13 o
   8   1   2     2937.70     2719.08     88.38 o
   9   1   2      350.21      332.66      9.03 o
  10   1   2     2400.32     2378.33     74.57 o
  11   1   2      861.96      840.15     35.40 o
  12   1   2       44.43       45.30      5.34 o
  13   1   2     1022.49     1035.99     31.46 o
  14   1   2      268.84      276.61     13.52 o
  15   1   2      266.62      269.11     19.32 o
 -16   2   2       34.86       37.84      8.69 o
 -15   2   2      175.52      173.14     12.52 o
 -14   2   2       50.54       60.85      7.26 o
 -13   2   2       13.71       19.12      5.23 o
 -12   2   2      166.55      187.97      9.46 o
 -11   2   2      134.32      130.17      6.76 o
 -10   2   2       73.26       75.74      5.29 o
  -9   2   2     1578.83     1536.63     28.53 o
  -8   2   2       29.40       46.18      3.76 o
  -7   2   2     1639.55     1519.87     24.21 o
  -6   2   2     1299.38     1253.44     14.47 o
  -5   2   2      470.05      387.21      7.25 o
  -4   2   2     3948.16     3887.28     68.52 o
  -3   2   2     1505.90     1569.99     12.93 o
  -2   2   2    12250.20    12717.40    134.35 o
  -1   2   2    15460.87    15673.53    219.07 o
   0   2   2        1.87       10.39      2.31 o
   1   2   2     4370.23     4116.95    101.87 o
   2   2   2     2568.07     2579.36     90.15 o
   3   2   2     2673.09     2787.05     89.32 o
   4   2   2      972.20     1033.82     31.99 o
   5   2   2      434.97      400.66      9.09 o
   6   2   2      396.99      442.19      9.63 o
   7   2   2      311.22      304.46      9.07 o
   8   2   2      107.86      118.90      6.99 o
   9   2   2     2512.33     2432.07     79.51 o
  10   2   2      315.78      311.13      9.89 o
  11   2   2        6.92        5.17      4.10 o
  12   2   2      883.49      883.59     30.46 o
  13   2   2        6.79        4.09      4.65 o
  14   2   2      222.40      203.76     12.25 o
  15   2   2       92.41      109.82     11.78 o
 -16   3   2      148.57      186.12     14.03 o
 -15   3   2       77.45       80.45     10.02 o
 -14   3   2       25.38       26.65      8.53 o
 -13   3   2      698.46      771.43     20.57 o
 -12   3   2      105.91       95.91      7.29 o
 -11   3   2      884.77      893.83     17.59 o
 -10   3   2        0.04        0.27      3.09 o
  -9   3   2        1.45        3.27      2.89 o
  -8   3   2     1543.89     1593.28     21.44 o
  -7   3   2     1360.26     1177.27     17.33 o
  -6   3   2      500.12      508.77      8.93 o
  -5   3   2     6836.32     7132.64    119.89 o
  -4   3   2      160.20      149.50      4.71 o
  -3   3   2      334.93      334.55      7.03 o
  -2   3   2      744.28      690.48     13.35 o
  -1   3   2     7505.59     7443.32    128.20 o
   0   3   2     1623.17     1822.53     34.37 o
   1   3   2       18.82       14.43      1.66 o
   2   3   2      850.37      992.30     27.31 o
   3   3   2    13081.25    14114.97    340.98 o
   4   3   2       94.46       75.68      3.93 o
   5   3   2     6929.86     6954.38    152.17 o
   6   3   2      713.01      761.68     11.07 o
   7   3   2       29.29       38.11      4.44 o
   8   3   2      193.29      193.74     12.35 o
   9   3   2     2204.23     2097.54     38.59 o
  10   3   2       87.94       62.21      6.41 o
  11   3   2      825.72      811.86     18.36 o
  12   3   2       25.61       22.51      5.93 o
  13   3   2      169.93      160.25      9.27 o
  14   3   2       17.29       17.17      6.54 o
 -16   4   2      160.09      165.04     24.29 o
 -15   4   2      109.88      110.04     13.79 o
 -14   4   2      679.71      753.17     27.55 o
 -13   4   2       44.35       51.69      7.47 o
 -12   4   2       16.69       22.02      5.91 o
 -11   4   2      211.82      195.52      8.00 o
 -10   4   2      883.42      828.59     13.65 o
  -9   4   2       17.23       24.46      3.70 o
  -8   4   2      874.92      882.55     12.58 o
  -7   4   2       61.71       49.46      3.49 o
  -6   4   2     1143.26     1212.25     12.51 o
  -5   4   2       67.68       73.34      3.72 o
  -4   4   2       53.21       31.49      3.40 o
  -3   4   2        5.01       11.94      1.63 o
  -2   4   2      585.32      676.84     12.75 o
  -1   4   2       13.73       30.47      1.86 o
   0   4   2      193.77      214.46      4.43 o
   1   4   2      482.41      548.26      7.78 o
   2   4   2     3663.80     3483.31     78.17 o
   3   4   2      151.48      190.55      5.85 o
   4   4   2     1311.76     1500.56     31.81 o
   5   4   2       10.79        8.04      1.75 o
   6   4   2     2055.12     1978.46     31.21 o
   7   4   2       94.94       87.31      6.16 o
   8   4   2      141.78      140.70      9.18 o
   9   4   2      352.04      338.36     13.37 o
  10   4   2       29.44       32.36      6.27 o
  11   4   2        7.11        2.11      4.51 o
  12   4   2      731.37      724.11     18.64 o
  13   4   2       23.32       35.05      7.88 o
  14   4   2      161.39      172.53     11.84 o
 -15   5   2      204.47      209.23     17.60 o
 -14   5   2       53.35       55.98     10.41 o
 -13   5   2        5.09        2.87      5.97 o
 -12   5   2        1.06        1.29      5.70 o
 -11   5   2       48.66       65.51      9.15 o
 -10   5   2      487.99      509.01     14.98 o
  -9   5   2      330.73      341.38     14.30 o
  -8   5   2      127.06      112.77      5.38 o
  -7   5   2     2309.23     2396.21     23.17 o
  -6   5   2       69.33       67.23      3.59 o
  -5   5   2      774.53      718.11     14.43 o
  -4   5   2        1.03        5.29      1.72 o
  -3   5   2     4922.44     5316.99     90.71 o
  -2   5   2     1890.17     1865.69     34.72 o
  -1   5   2     5152.66     4985.07     66.30 o
   0   5   2      785.20      706.28      8.71 o
   1   5   2     1019.79     1051.72     15.04 o
   2   5   2       53.51       95.34      4.51 o
   3   5   2     1412.92     1503.43     25.71 o
   4   5   2     1109.01     1119.13     14.63 o
   5   5   2     1585.45     1754.26     23.96 o
   6   5   2        0.27        2.79      3.16 o
   7   5   2      451.80      510.56     13.14 o
   8   5   2      746.02      697.20     17.96 o
   9   5   2     1793.34     1603.26     27.81 o
  10   5   2        0.57        0.30      4.56 o
  11   5   2      422.14      461.29     15.16 o
  12   5   2       70.65       79.96      8.19 o
  13   5   2      327.18      305.00     16.36 o
  14   5   2       80.91      105.73     11.65 o
 -14   6   2        2.78       12.54      8.01 o
 -13   6   2       26.23       22.31     10.63 o
 -12   6   2      253.17      279.32     17.20 o
 -11   6   2        1.42       -0.43      5.64 o
 -10   6   2      428.46      424.53     14.32 o
  -9   6   2      566.43      579.80     13.80 o
  -8   6   2      561.83      565.51     11.57 o
  -7   6   2       34.84       29.88      3.19 o
  -6   6   2       86.93       99.53      4.87 o
  -5   6   2       32.28       48.94      3.56 o
  -4   6   2       80.93      100.47      4.60 o
  -3   6   2      161.07      161.81      5.58 o
  -2   6   2       58.18       52.06      3.05 o
  -1   6   2      929.25     1095.55     18.88 o
   0   6   2     2210.67     2236.17     38.20 o
   1   6   2     2772.00     2901.50     44.04 o
   2   6   2      587.13      659.90     11.15 o
   3   6   2       91.40       73.19      4.60 o
   4   6   2      785.79      743.28     16.05 o
   5   6   2        2.98        2.15      2.53 o
   6   6   2      153.46      158.02      7.10 o
   7   6   2        0.68        1.97      3.50 o
   8   6   2      355.06      343.48     13.65 o
   9   6   2      326.91      372.11     14.65 o
  10   6   2      188.94      188.77     11.90 o
  11   6   2        6.81        9.46      5.50 o
  12   6   2       16.17       18.19      6.98 o
  13   6   2       31.42       47.43      8.88 o
 -14   7   2        0.00       -4.42     11.04 o
 -13   7   2       56.56       58.80     10.87 o
 -12   7   2      104.77      122.28     12.92 o
 -11   7   2        1.25        3.95      6.27 o
 -10   7   2      272.26      289.07     16.45 o
  -9   7   2     1154.70     1173.33     22.97 o
  -8   7   2      131.71      124.61      7.32 o
  -7   7   2     1851.21     1946.69     26.59 o
  -6   7   2     2122.70     2188.36     23.52 o
  -5   7   2      208.15      221.00      6.87 o
  -4   7   2      178.37      195.75      7.23 o
  -3   7   2     1833.24     1772.59     49.69 o
  -2   7   2      279.48      323.36      7.66 o
  -1   7   2      494.77      555.23     11.30 o
   0   7   2      480.22      520.36      9.50 o
   1   7   2     5861.89     5800.96    126.76 o
   2   7   2       33.69       48.73      4.69 o
   3   7   2       22.72       27.29      4.08 o
   4   7   2        3.58        3.39      3.09 o
   5   7   2     1037.51     1002.17     20.06 o
   6   7   2      536.24      480.68     17.39 o
   7   7   2     1619.13     1566.58     63.18 o
   8   7   2      230.25      199.28     11.35 o
   9   7   2      186.55      180.48     11.36 o
  10   7   2        0.03        3.83      4.77 o
  11   7   2      170.46      163.35     12.56 o
  12   7   2       83.19      103.25     10.76 o
 -13   8   2      145.04      198.99     26.22 o
 -12   8   2      127.24      123.69     13.51 o
 -11   8   2      300.68      320.00     18.70 o
 -10   8   2       65.49       70.71     10.40 o
  -9   8   2       98.03       84.78      8.11 o
  -8   8   2      683.66      716.70     19.25 o
  -7   8   2       14.81       20.89      3.91 o
  -6   8   2      772.71      824.10     15.77 o
  -5   8   2       95.07      102.89      6.40 o
  -4   8   2      102.71      117.18      6.37 o
  -3   8   2        5.74       14.59      7.05 o
  -2   8   2     1397.43     1382.23     39.52 o
  -1   8   2      149.29      194.39      6.77 o
   0   8   2     1342.05     1286.49     25.57 o
   1   8   2       56.07       73.73      5.85 o
   2   8   2        4.79        3.82      3.14 o
   3   8   2       57.08       63.71      5.73 o
   4   8   2      150.35      152.96      9.58 o
   5   8   2      626.02      654.07     22.37 o
   6   8   2       76.56       61.20      7.25 o
   7   8   2        3.18        1.23      5.30 o
   8   8   2       26.31       33.14      7.99 o
   9   8   2       10.98       12.77      7.18 o
  10   8   2      280.82      317.50     18.53 o
  11   8   2       93.11      119.50     18.77 o
  12   8   2       98.30      112.55     15.18 o
 -12   9   2      126.85      143.79     23.46 o
 -11   9   2      531.97      572.51     25.27 o
 -10   9   2      237.13      264.62     17.53 o
  -9   9   2     1057.74     1074.83     36.15 o
  -8   9   2       30.37       42.99      6.80 o
  -7   9   2      448.78      478.87     15.97 o
  -6   9   2        2.59        0.58      3.29 o
  -5   9   2      400.17      422.94     13.98 o
  -4   9   2      878.30      881.74     19.97 o
  -3   9   2       38.07       36.61      5.07 o
  -2   9   2      152.90      170.97      6.76 o
  -1   9   2       26.70       43.94      4.55 o
   0   9   2      150.46      165.52      8.46 o
   1   9   2      722.43      704.17     26.51 o
   2   9   2      150.56      149.55      9.45 o
   3   9   2     4157.48     4040.29    155.11 o
   4   9   2      497.17      503.45     27.90 o
   5   9   2      569.99      571.75     18.39 o
   6   9   2      505.38      479.44     17.01 o
   7   9   2      468.20      416.49     19.81 o
   8   9   2      387.67      381.55     19.49 o
   9   9   2      147.59      168.05     14.54 o
  10   9   2       57.57      103.57     12.68 o
  11   9   2       56.97       59.97     11.89 o
 -11  10   2        5.63       22.63     14.35 o
 -10  10   2       86.42       89.64     12.34 o
  -9  10   2       34.75       37.43      9.45 o
  -8  10   2       90.02      118.33      9.95 o
  -7  10   2       50.54       45.26      7.09 o
  -6  10   2      409.37      422.41     13.30 o
  -5  10   2       67.14       68.05      7.56 o
  -4  10   2     1991.76     1901.61     63.34 o
  -3  10   2     1804.46     1740.41     36.59 o
  -2  10   2       20.75       27.48      5.20 o
  -1  10   2        8.91       10.06      4.21 o
   0  10   2       60.08       58.84      7.05 o
   1  10   2      700.41      609.39     18.41 o
   2  10   2      505.20      492.80     16.60 o
   3  10   2      114.59      112.25      9.31 o
   4  10   2        5.43        4.41      4.84 o
   5  10   2        9.60        6.67      5.24 o
   6  10   2       13.50        8.12      6.14 o
   7  10   2      100.67      103.68     12.09 o
   8  10   2      210.06      202.46     15.95 o
   9  10   2        7.71       22.87      8.64 o
  10  10   2       42.71       52.99     15.73 o
 -10  11   2        0.05       14.63     12.97 o
  -9  11   2      332.43      348.12     20.73 o
  -8  11   2      115.95      128.10     20.15 o
  -7  11   2      436.13      470.59     17.76 o
  -6  11   2      174.66      173.21     11.56 o
  -5  11   2      586.03      603.95     16.32 o
  -4  11   2      276.52      270.45     13.46 o
  -3  11   2       28.48       24.16      6.24 o
  -2  11   2      202.08      202.26     10.76 o
  -1  11   2      868.67      823.74     19.62 o
   0  11   2       69.68       60.50      9.93 o
   1  11   2      524.13      487.92     17.34 o
   2  11   2       59.00       58.45      7.79 o
   3  11   2      475.03      446.04     17.14 o
   4  11   2      489.32      490.77     23.04 o
   5  11   2      639.36      617.15     25.56 o
   6  11   2        9.14       12.57      6.99 o
   7  11   2        4.17        0.80      6.13 o
   8  11   2        4.46       12.08     11.73 o
  -8  12   2      199.57      264.93     19.42 o
  -7  12   2       28.91       27.53      7.42 o
  -6  12   2      448.23      441.09     22.13 o
  -5  12   2      228.09      235.28     16.96 o
  -4  12   2      151.65      133.72      9.56 o
  -3  12   2        2.79       -1.02      4.65 o
  -2  12   2      259.33      239.77     12.35 o
  -1  12   2        4.79        2.64      5.13 o
   0  12   2       58.29       76.40      9.33 o
   1  12   2      191.03      171.19     15.60 o
   2  12   2        7.83        2.45      6.50 o
   3  12   2       21.17       28.45      7.30 o
   4  12   2       26.52       31.92      9.73 o
   5  12   2       56.65       60.06     11.30 o
   6  12   2       88.78       96.32     19.04 o
  -5  13   2      202.54      194.63     16.95 o
  -4  13   2       29.26       31.23     14.90 o
  -3  13   2      670.83      612.20     27.09 o
  -2  13   2      103.55       77.57     12.29 o
  -1  13   2      221.50      174.99     17.94 o
   0  13   2        9.51        3.86     11.87 o
   1  13   2      310.94      357.68     32.29 o
   2  13   2       51.47       70.38     17.66 o
   3  13   2      140.45      133.30     22.08 o
   4  13   2       27.86       38.36     15.46 o
 -17   0   3       51.05       56.21     11.78 o
 -15   0   3      817.36      855.17     74.65 o
 -13   0   3     1632.31     1709.52     55.89 o
 -11   0   3      113.37       92.53      7.36 o
  -9   0   3     1303.49     1062.61     16.87 o
  -7   0   3     1421.03     1474.88     20.42 o
  -5   0   3     3304.77     3073.30     17.51 o
  -3   0   3     2944.87     3035.84    177.32 o
  -1   0   3      176.91      126.82      2.16 o
   1   0   3     5664.39     5723.84    144.89 o
   3   0   3     1693.90     1723.28    107.73 o
   5   0   3      145.43      158.15      7.16 o
   7   0   3    13098.53    11532.84    506.43 o
   9   0   3     1232.46     1245.28     43.20 o
  11   0   3      406.37      406.28     23.36 o
  13   0   3     1070.88     1098.07     74.65 o
 -17   1   3        4.88        7.73     13.52 o
 -16   1   3      643.46      685.09     19.32 o
 -15   1   3      223.61      209.54     11.56 o
 -14   1   3      446.30      466.69     14.81 o
 -13   1   3      239.72      240.59     11.06 o
 -12   1   3     2390.98     2351.87     32.45 o
 -11   1   3      769.49      769.88     12.91 o
 -10   1   3      385.49      351.78      8.77 o
  -9   1   3        5.52        4.81      2.79 o
  -8   1   3       14.04        4.57      2.85 o
  -7   1   3      100.84      112.90      4.90 o
  -6   1   3      658.14      540.18     15.02 o
  -5   1   3     1271.57     1234.23     27.30 o
  -4   1   3     1265.94     1263.04     28.82 o
  -3   1   3    32948.52    30926.01    715.68 o
  -2   1   3    16685.63    16292.02    256.41 o
  -1   1   3     1759.07     1693.39     39.45 o
   0   1   3      727.63      779.66     19.73 o
   1   1   3       46.14       49.31      3.51 o
   2   1   3       35.84       45.03      2.77 o
   3   1   3     2051.78     2027.92     72.45 o
   4   1   3     7670.50     7851.46    286.90 o
   5   1   3     2502.02     2543.62     86.44 o
   6   1   3      652.29      610.70     18.48 o
   7   1   3      317.93      295.01      8.56 o
   8   1   3      299.43      255.18     10.75 o
   9   1   3      220.48      209.70      9.68 o
  10   1   3      902.99      848.98     30.03 o
  11   1   3        2.75        3.57      3.70 o
  12   1   3        0.89        0.73      4.17 o
  13   1   3        0.30        0.78      4.49 o
  14   1   3      367.08      400.06     16.61 o
 -16   2   3        9.40       18.96      7.24 o
 -15   2   3       13.88       17.37      6.02 o
 -14   2   3      415.29      420.92     14.34 o
 -13   2   3       34.06       35.02      6.66 o
 -12   2   3       68.21       69.15      6.23 o
 -11   2   3        6.46        5.75      3.37 o
 -10   2   3      443.56      438.97     10.69 o
  -9   2   3       42.08       21.51      3.34 o
  -8   2   3      127.55       97.48      5.47 o
  -7   2   3     1500.54     1318.78     26.05 o
  -6   2   3       30.67       36.32      2.96 o
  -5   2   3      454.12      409.52      7.06 o
  -4   2   3      395.66      371.80      5.61 o
  -3   2   3     5039.92     5380.72     55.27 o
  -2   2   3     2253.40     2123.94     29.06 o
  -1   2   3     3679.58     3568.55     53.00 o
   0   2   3      869.08      741.65      9.57 o
   1   2   3       17.17       17.59      1.48 o
   2   2   3      614.99      672.94     42.95 o
   3   2   3     4327.82     4238.47    159.42 o
   4   2   3     1214.49     1245.38     45.41 o
   5   2   3     3946.52     3959.32    138.40 o
   6   2   3      220.89      165.71      6.22 o
   7   2   3      542.31      554.28     15.33 o
   8   2   3     1392.39     1351.68     60.04 o
   9   2   3      818.77      780.95     34.50 o
  10   2   3      244.32      225.72     10.79 o
  11   2   3      261.48      265.41     10.59 o
  12   2   3       52.20       42.05      6.05 o
  13   2   3      144.64      142.89      9.22 o
  14   2   3      295.66      334.69     15.13 o
 -16   3   3      343.13      356.98     22.79 o
 -15   3   3        0.19       -0.87      6.74 o
 -14   3   3     1066.41     1130.99     45.12 o
 -13   3   3        3.56        9.74      5.56 o
 -12   3   3       32.26       31.29      5.22 o
 -11   3   3      394.44      406.67     11.70 o
 -10   3   3      737.56      679.32     11.83 o
  -9   3   3      450.76      471.46     10.61 o
  -8   3   3      117.58      108.75      6.34 o
  -7   3   3        0.86       -2.55      2.55 o
  -6   3   3     2893.46     3022.18     58.68 o
  -5   3   3      267.84      370.11      6.37 o
  -4   3   3    10688.56    11164.40    113.17 o
  -3   3   3    11190.22    11720.28     98.33 o
  -2   3   3      435.48      479.86      4.57 o
  -1   3   3      413.43      459.00      4.90 o
   0   3   3      143.50      166.20      3.35 o
   1   3   3       58.31       41.70      3.05 o
   2   3   3     3533.47     3510.47     80.75 o
   3   3   3        0.18        8.91      2.82 o
   4   3   3      165.02      215.33      5.43 o
   5   3   3       26.13       31.83      3.11 o
   6   3   3     1970.41     2055.11     51.02 o
   7   3   3      323.90      328.27      8.78 o
   8   3   3       85.87       77.04      7.53 o
   9   3   3       90.91       83.46      8.13 o
  10   3   3      318.99      272.99     13.33 o
  11   3   3       40.39       33.92      6.13 o
  12   3   3      851.10      838.40     23.48 o
  13   3   3        0.49        2.64      4.91 o
  14   3   3      437.70      442.93     17.14 o
 -16   4   3      287.92      292.54     31.19 o
 -15   4   3       26.96       27.60     14.63 o
 -14   4   3      107.43       95.38     11.91 o
 -13   4   3     1392.95     1465.01     39.79 o
 -12   4   3      222.90      216.61     11.52 o
 -11   4   3        2.38        4.32      4.45 o
 -10   4   3       69.08       70.77      5.62 o
  -9   4   3        1.11       -0.45      2.88 o
  -8   4   3       65.10       71.40      5.95 o
  -7   4   3     1701.45     1664.22     18.36 o
  -6   4   3      687.53      644.35     10.49 o
  -5   4   3      264.50      253.22      5.50 o
  -4   4   3      368.51      444.54     10.94 o
  -3   4   3      516.66      601.72      9.07 o
  -2   4   3      325.88      321.03      6.77 o
  -1   4   3     2869.11     2742.21     36.86 o
   0   4   3     1511.31     1647.41     21.27 o
   1   4   3      227.89      249.74      5.53 o
   2   4   3       88.03       70.72      3.86 o
   3   4   3     1013.60      975.47     24.41 o
   4   4   3      725.95      732.80     13.89 o
   5   4   3     3544.85     3493.66     54.34 o
   6   4   3       11.00       14.84      3.91 o
   7   4   3       34.51       49.03      5.44 o
   8   4   3        6.34        7.51      4.88 o
   9   4   3      949.44      920.17     21.61 o
  10   4   3        3.05        0.39      4.58 o
  11   4   3      148.41      138.66     10.92 o
  12   4   3        1.44        5.81      5.45 o
  13   4   3      425.30      443.49     14.64 o
  14   4   3      341.26      416.06     21.31 o
 -15   5   3       17.06       27.32     15.46 o
 -14   5   3      115.36      133.79     13.51 o
 -13   5   3       86.95       86.64     11.16 o
 -12   5   3      149.46      150.23     13.25 o
 -11   5   3      454.95      458.32     19.01 o
 -10   5   3      600.63      627.88     13.38 o
  -9   5   3      318.13      295.78      9.38 o
  -8   5   3     1760.14     1850.47     19.65 o
  -7   5   3       75.54       64.57      4.64 o
  -6   5   3     4491.55     4718.02     38.84 o
  -5   5   3     3396.89     3608.77     44.90 o
  -4   5   3     2550.99     2714.76     34.97 o
  -3   5   3     1484.32     1412.74     20.30 o
  -2   5   3      407.69      488.24      6.46 o
  -1   5   3      532.40      558.20     10.60 o
   0   5   3     1600.52     1756.21     27.24 o
   1   5   3       93.48      157.28      3.83 o
   2   5   3       47.36       31.60      2.86 o
   3   5   3     1039.71     1028.69     17.95 o
   4   5   3      129.26      171.17      6.63 o
   5   5   3     3390.35     3258.64     55.27 o
   6   5   3     1228.57     1227.80     26.88 o
   7   5   3      178.04      174.64      8.58 o
   8   5   3     1910.67     1783.44     29.17 o
   9   5   3      115.54      110.38      9.27 o
  10   5   3       21.41       27.20      6.52 o
  11   5   3      119.27      137.77     11.09 o
  12   5   3      287.91      301.07     13.67 o
  13   5   3      143.38      143.10     15.58 o
 -15   6   3      757.13      735.50     44.71 o
 -14   6   3      316.96      335.87     31.46 o
 -13   6   3      193.58      183.41     14.81 o
 -12   6   3      164.15      166.17     15.32 o
 -11   6   3      146.97      175.33     13.31 o
 -10   6   3      611.84      653.04     21.89 o
  -9   6   3      334.64      363.61      9.37 o
  -8   6   3       69.62       81.38      4.54 o
  -7   6   3       16.71       12.08      2.67 o
  -6   6   3      257.15      224.29      6.22 o
  -5   6   3       10.13        6.75      2.23 o
  -4   6   3      286.34      313.49      6.42 o
  -3   6   3      574.51      509.82      8.26 o
  -2   6   3      893.42      866.19     14.86 o
  -1   6   3      352.93      318.36      5.89 o
   0   6   3       59.47       61.87      3.50 o
   1   6   3     3248.12     3222.65     34.64 o
   2   6   3     1382.76     1335.79     23.21 o
   3   6   3      409.29      402.60     10.68 o
   4   6   3       20.46       22.43      3.59 o
   5   6   3        6.40        4.97      2.93 o
   6   6   3      242.03      233.99      9.68 o
   7   6   3     1053.39     1047.07     25.89 o
   8   6   3      704.78      633.36     18.57 o
   9   6   3       42.67       55.56      7.61 o
  10   6   3      287.02      248.41     13.57 o
  11   6   3      283.78      295.31     15.04 o
  12   6   3        1.08        5.37      5.30 o
  13   6   3      329.24      343.67     21.79 o
 -14   7   3       78.86       74.52     19.04 o
 -13   7   3        0.80       -1.93     10.76 o
 -12   7   3      852.01      937.73     32.15 o
 -11   7   3       20.14       16.25      7.14 o
 -10   7   3        4.26        2.68      5.76 o
  -9   7   3      170.90      176.44      9.84 o
  -8   7   3     4161.87     4377.30     56.17 o
  -7   7   3      412.23      458.56     10.36 o
  -6   7   3      885.24      953.40     12.59 o
  -5   7   3      353.14      371.81      8.23 o
  -4   7   3      168.86      180.27      5.54 o
  -3   7   3      515.48      547.07     10.67 o
  -2   7   3     2646.03     2616.71     47.14 o
  -1   7   3        4.85        9.18      2.14 o
   0   7   3       80.68       66.84      4.12 o
   1   7   3      937.84      912.89     17.39 o
   2   7   3       11.83        7.83      3.08 o
   3   7   3      271.49      260.00      9.45 o
   4   7   3     7598.84     7506.30    127.72 o
   5   7   3       99.30       77.89      7.27 o
   6   7   3      114.98      116.12      7.83 o
   7   7   3      424.35      372.45     12.77 o
   8   7   3      185.23      195.64     11.68 o
   9   7   3       19.60       31.04      6.68 o
  10   7   3      685.07      677.05     21.38 o
  11   7   3       12.57       11.82      6.37 o
  12   7   3       35.35       39.07     10.53 o
 -13   8   3       27.76       28.98     15.73 o
 -12   8   3        7.76        2.76     11.32 o
 -11   8   3       11.49       18.52      7.76 o
 -10   8   3      310.65      305.43     17.52 o
  -9   8   3      528.61      600.91     22.46 o
  -8   8   3      632.02      651.43     17.54 o
  -7   8   3       53.97       60.50      5.09 o
  -6   8   3       45.29       59.34      4.87 o
  -5   8   3     1481.27     1523.11     41.00 o
  -4   8   3        0.91        0.46      2.25 o
  -3   8   3     1062.92     1016.43     19.09 o
  -2   8   3      107.99      116.87      5.42 o
  -1   8   3        1.20        4.23      2.65 o
   0   8   3     1655.71     1553.57     32.32 o
   1   8   3      376.17      347.80     10.86 o
   2   8   3        1.82        2.89      3.17 o
   3   8   3      114.26      114.49      8.60 o
   4   8   3       19.20       19.84      5.19 o
   5   8   3       38.63       40.59      6.26 o
   6   8   3        0.02       -1.75      4.70 o
   7   8   3      298.58      315.42     14.36 o
   8   8   3        0.05       -0.14      5.27 o
   9   8   3       94.09       89.22     11.41 o
  10   8   3      149.22      155.18     14.41 o
  11   8   3      577.10      663.58     27.39 o
 -13   9   3        0.40       -1.10     12.70 o
 -12   9   3      198.93      218.58     26.22 o
 -11   9   3       31.59       36.98     14.90 o
 -10   9   3      439.32      470.27     21.68 o
  -9   9   3      153.97      173.69     16.70 o
  -8   9   3       86.63       98.55      8.57 o
  -7   9   3      219.92      216.64      9.59 o
  -6   9   3     1970.22     1968.56     22.84 o
  -5   9   3      417.46      391.60     10.58 o
  -4   9   3     1231.93     1223.95     34.71 o
  -3   9   3      821.71      778.40     24.49 o
  -2   9   3        8.50       12.05      3.16 o
  -1   9   3        9.06        7.77      3.91 o
   0   9   3      404.44      371.94     13.67 o
   1   9   3        0.60        2.40      3.81 o
   2   9   3     2530.93     2428.55     57.86 o
   3   9   3     1308.09     1288.82     32.01 o
   4   9   3      862.20      888.40     22.08 o
   5   9   3       79.04       63.27      7.65 o
   6   9   3      285.25      301.64     14.27 o
   7   9   3       15.17        5.17      4.89 o
   8   9   3       80.50       87.02     11.61 o
   9   9   3        2.45        3.86      9.25 o
  10   9   3        1.09       -2.96      6.40 o
 -11  10   3       38.60       54.65     16.56 o
 -10  10   3       11.31       24.56     13.80 o
  -9  10   3        5.12       13.25      7.60 o
  -8  10   3      135.82      148.20     19.32 o
  -7  10   3      921.64      970.27     31.01 o
  -6  10   3       20.69       22.71      5.17 o
  -5  10   3     1370.53     1331.72     31.97 o
  -4  10   3        0.11        2.74      3.24 o
  -3  10   3      280.70      251.66     10.94 o
  -2  10   3      257.83      246.77     11.42 o
  -1  10   3      137.00      125.06      9.29 o
   0  10   3      195.63      186.51     10.83 o
   1  10   3       15.24        9.03      4.62 o
   2  10   3      148.28      162.10     10.65 o
   3  10   3      198.31      188.98     11.51 o
   4  10   3        3.13        9.88      5.38 o
   5  10   3      164.66      163.03     11.42 o
   6  10   3      465.21      449.43     17.98 o
   7  10   3       71.09       75.76     11.21 o
   8  10   3      110.50      120.50     13.55 o
   9  10   3      936.16      950.98     33.06 o
 -10  11   3      471.14      536.52     37.81 o
  -9  11   3       46.69       58.23     16.01 o
  -8  11   3      609.59      638.76     25.85 o
  -7  11   3      741.87      785.90     22.07 o
  -6  11   3      176.58      188.47     10.30 o
  -5  11   3        5.02       13.73      5.73 o
  -4  11   3     1872.47     1833.86     50.67 o
  -3  11   3       58.95       44.78      6.42 o
  -2  11   3      234.25      206.81     10.92 o
  -1  11   3      594.02      512.33     22.73 o
   0  11   3      406.13      376.59     15.51 o
   1  11   3       45.16       50.42      7.53 o
   2  11   3     1249.11     1139.80     32.79 o
   3  11   3       28.84       35.78      7.22 o
   4  11   3        8.43        7.11      5.56 o
   5  11   3       54.15       45.76      8.08 o
   6  11   3      563.58      573.77     25.72 o
   7  11   3       50.93       34.77      9.76 o
   8  11   3       26.79       62.37     17.39 o
  -8  12   3       84.29      119.23     20.42 o
  -7  12   3      543.89      570.19     35.60 o
  -6  12   3      183.30      223.20     16.50 o
  -5  12   3        1.26        0.75      4.41 o
  -4  12   3        8.36        0.95      4.17 o
  -3  12   3      186.14      178.33     12.37 o
  -2  12   3       27.36       24.97      7.21 o
  -1  12   3      788.80      722.00     33.30 o
   0  12   3      452.38      427.40     22.60 o
   1  12   3       34.26       26.15      8.60 o
   2  12   3       23.19       13.62      6.29 o
   3  12   3      159.11      145.84     11.83 o
   4  12   3       64.24       67.48      9.46 o
   5  12   3      317.48      317.94     30.08 o
   6  12   3        7.75        8.28     12.14 o
  -5  13   3       27.14       36.88     10.10 o
  -4  13   3      232.76      212.29     14.17 o
  -3  13   3      241.96      270.64     17.86 o
  -2  13   3      886.87      811.36     36.71 o
  -1  13   3      153.23      154.55     23.18 o
   0  13   3      617.79      553.35     38.91 o
   1  13   3       65.69       60.44     17.39 o
   2  13   3      166.54      158.97     23.18 o
   3  13   3      346.94      347.74     32.29 o
 -16   0   4      285.48      290.64     19.10 o
 -14   0   4       19.66       22.48      7.96 o
 -12   0   4      990.24     1022.83     26.01 o
 -10   0   4     1840.08     2012.53     23.16 o
  -8   0   4     7389.22     7352.40     64.30 o
  -6   0   4      644.17      620.54      7.57 o
  -4   0   4       58.41       66.22      2.14 o
  -2   0   4    19063.22    18038.11    329.37 o
   0   0   4    11487.94    12394.42    509.43 o
   2   0   4     6353.16     7226.46    281.24 o
   4   0   4     5750.04     5827.46    333.39 o
   6   0   4     1833.17     1920.34    107.99 o
   8   0   4     1245.50     1254.23     29.17 o
  10   0   4     2759.59     2693.63    157.62 o
  12   0   4        4.09        3.87      7.22 o
  14   0   4      424.66      422.36     31.05 o
 -17   1   4      606.90      610.15     22.56 o
 -16   1   4      342.90      395.10     17.78 o
 -15   1   4     1545.37     1623.10     52.90 o
 -14   1   4     1143.69     1186.98     31.35 o
 -13   1   4       29.10       29.65      5.61 o
 -12   1   4      141.02      149.28      9.89 o
 -11   1   4     1843.59     1875.48     34.42 o
 -10   1   4       93.89      108.22      6.17 o
  -9   1   4      956.51      957.96     12.89 o
  -8   1   4     1732.69     1857.73     27.85 o
  -7   1   4     2563.53     2664.60     61.19 o
  -6   1   4      656.31      605.72     17.52 o
  -5   1   4        2.76       14.24      2.00 o
  -4   1   4      271.63      304.17      9.80 o
  -3   1   4      864.11      828.47      9.08 o
  -2   1   4     8115.96     7769.59    169.54 o
  -1   1   4      872.32      826.09     13.63 o
   0   1   4     1493.64     1542.41     38.14 o
   1   1   4      550.69      439.33     24.95 o
   2   1   4      132.79      109.74      4.77 o
   3   1   4      429.78      576.26     19.69 o
   4   1   4        8.06       13.59      2.52 o
   5   1   4      850.78      882.69     33.43 o
   6   1   4       12.63        9.38      3.31 o
   7   1   4      450.91      425.72     11.41 o
   8   1   4       66.91       66.23      8.44 o
   9   1   4      534.01      522.48     21.84 o
  10   1   4      153.27      161.32      7.51 o
  11   1   4      443.04      473.90     20.59 o
  12   1   4       20.82       22.93      5.46 o
  13   1   4      195.40      216.82     11.17 o
  14   1   4      238.62      243.98     13.96 o
 -17   2   4       49.91       64.62     12.36 o
 -16   2   4      367.56      371.07     17.74 o
 -15   2   4        0.65       -4.38      4.85 o
 -14   2   4     1238.79     1278.72     37.29 o
 -13   2   4       75.60       76.24      8.19 o
 -12   2   4      374.48      425.00     17.57 o
 -11   2   4      236.71      237.92     10.84 o
 -10   2   4      591.37      610.27     15.93 o
  -9   2   4      748.20      681.10     12.20 o
  -8   2   4      819.46      848.79     28.52 o
  -7   2   4      291.64      339.09     11.36 o
  -6   2   4     1434.61     1404.38     49.15 o
  -5   2   4     6593.03     7098.23    165.94 o
  -4   2   4     1342.10     1348.78     16.21 o
  -3   2   4      160.84      111.01      2.32 o
  -2   2   4       54.09       72.01      1.95 o
  -1   2   4       44.15       45.78      1.81 o
   0   2   4      100.26      132.11      3.22 o
   1   2   4       46.74       19.52      1.77 o
   2   2   4     6007.32     6263.71    232.87 o
   3   2   4     7922.84     8883.60    310.69 o
   4   2   4       77.86       48.63      3.43 o
   5   2   4      569.12      495.49     14.18 o
   6   2   4     2421.36     2437.75    107.99 o
   7   2   4      462.89      462.42     18.86 o
   8   2   4     1803.90     1775.36     65.35 o
   9   2   4       66.39       58.58      6.49 o
  10   2   4        7.45       10.80      5.01 o
  11   2   4      148.39      146.76      8.59 o
  12   2   4      120.64      115.52      8.36 o
  13   2   4       20.84       14.57      5.91 o
  14   2   4      505.38      571.78     22.25 o
 -16   3   4      132.44      149.30     19.46 o
 -15   3   4      149.09      114.81     19.59 o
 -14   3   4      240.93      232.31     12.74 o
 -13   3   4     1475.36     1465.71     48.71 o
 -12   3   4       19.09       17.03      7.60 o
 -11   3   4      257.20      258.83     15.08 o
 -10   3   4      746.67      736.22     25.60 o
  -9   3   4      792.54      796.69     14.76 o
  -8   3   4       97.32       86.30      4.84 o
  -7   3   4     6634.78     6817.63    136.99 o
  -6   3   4      495.78      622.23      9.84 o
  -5   3   4       78.67       89.14      5.44 o
  -4   3   4       13.90       15.46      3.43 o
  -3   3   4      227.85      185.08      3.68 o
  -2   3   4     1738.58     1829.64     30.88 o
  -1   3   4      387.75      293.19      4.23 o
   0   3   4      244.17      217.95      6.90 o
   1   3   4      145.42      166.60      6.39 o
   2   3   4     3106.86     3181.32     79.57 o
   3   3   4      135.20       66.85      5.55 o
   4   3   4      106.13      135.57      4.85 o
   5   3   4      261.39      235.04      7.10 o
   6   3   4      742.08      766.55     23.69 o
   7   3   4      129.14      150.63      8.14 o
   8   3   4       59.97       55.06      7.11 o
   9   3   4      884.23      839.35     21.02 o
  10   3   4       89.12       97.24      9.49 o
  11   3   4      348.98      345.59     13.83 o
  12   3   4        1.80        2.73      4.61 o
  13   3   4       63.48       61.19      7.62 o
 -16   4   4      665.81      746.82     44.16 o
 -15   4   4      260.53      292.27     28.43 o
 -14   4   4     1482.12     1418.84     54.09 o
 -13   4   4        4.06        0.35      6.99 o
 -12   4   4      200.31      229.61     15.01 o
 -11   4   4       98.60       87.78      9.94 o
 -10   4   4      133.27      146.12     12.10 o
  -9   4   4      177.19      187.49     10.76 o
  -8   4   4       95.20      104.54      5.37 o
  -7   4   4      520.55      591.41      9.28 o
  -6   4   4        6.19        6.96      2.07 o
  -5   4   4      984.71     1127.06      9.91 o
  -4   4   4     6921.43     7103.58     71.00 o
  -3   4   4      680.74      763.84     10.23 o
  -2   4   4      143.56      134.86      3.20 o
  -1   4   4      260.63      218.61      4.41 o
   0   4   4     5643.25     5488.60     85.13 o
   1   4   4       27.30       28.80      2.85 o
   2   4   4     3656.27     3645.82     75.85 o
   3   4   4      115.78      132.58      6.36 o
   4   4   4      187.33      195.75      6.90 o
   5   4   4     3727.38     3727.78    114.88 o
   6   4   4     1882.53     1839.99     42.23 o
   7   4   4      183.71      144.38      8.16 o
   8   4   4      223.51      201.27      9.86 o
   9   4   4       36.68       32.14      6.73 o
  10   4   4        3.31        8.81      5.79 o
  11   4   4       50.53       57.00      8.58 o
  12   4   4      584.91      599.37     17.81 o
  13   4   4       94.38      108.74      9.11 o
 -16   5   4      329.85      359.06     34.22 o
 -15   5   4       35.84       38.91     15.73 o
 -14   5   4      175.20      194.85     23.73 o
 -13   5   4     1097.76     1086.28     47.47 o
 -12   5   4      222.58      204.78     22.35 o
 -11   5   4      185.56      148.99     19.04 o
 -10   5   4      131.36      115.71     10.91 o
  -9   5   4      333.72      357.83     11.40 o
  -8   5   4      452.67      470.13     10.80 o
  -7   5   4     2189.84     2208.94     22.41 o
  -6   5   4     2043.29     2163.21     19.13 o
  -5   5   4     1940.36     2156.83     19.09 o
  -4   5   4     2488.72     2456.50     25.96 o
  -3   5   4       36.65       70.63      3.49 o
  -2   5   4      108.45      110.19      3.50 o
  -1   5   4     1046.36     1012.27     15.21 o
   0   5   4      709.72      751.31      8.59 o
   1   5   4       13.86       11.45      2.22 o
   2   5   4        3.52        1.86      2.11 o
   3   5   4       15.80       12.93      2.94 o
   4   5   4        3.46        6.31      2.80 o
   5   5   4      855.34      836.90     14.46 o
   6   5   4       10.93       17.28      3.83 o
   7   5   4      265.38      258.27     11.61 o
   8   5   4      427.74      425.69     13.59 o
   9   5   4      319.65      331.76     14.64 o
  10   5   4      160.56      186.01     12.53 o
  11   5   4       10.14        3.00      5.60 o
  12   5   4       18.55       24.73      6.59 o
  13   5   4       29.47       34.93     10.44 o
 -15   6   4      243.00      281.51     29.53 o
 -14   6   4      264.75      299.44     28.98 o
 -13   6   4       42.74       28.43     13.80 o
 -12   6   4      543.10      554.73     34.22 o
 -11   6   4        8.66       28.70     12.14 o
 -10   6   4       33.65       46.09     12.70 o
  -9   6   4      997.77     1024.35     14.74 o
  -8   6   4      241.41      242.07      7.66 o
  -7   6   4      170.89      177.65      6.54 o
  -6   6   4     2965.56     3058.36     43.81 o
  -5   6   4     1127.07     1153.84     15.86 o
  -4   6   4      530.44      579.13     10.15 o
  -3   6   4     1105.57     1248.27     20.86 o
  -2   6   4     5045.36     5083.34     92.89 o
  -1   6   4     1880.52     1910.96     29.50 o
   0   6   4      991.47      971.62     11.28 o
   1   6   4     1139.62     1124.96     16.36 o
   2   6   4       28.49       31.08      3.33 o
   3   6   4      335.16      275.24      8.46 o
   4   6   4      224.07      219.32      8.01 o
   5   6   4      570.81      590.35     12.93 o
   6   6   4      360.55      338.29     11.79 o
   7   6   4        1.08        3.62      3.94 o
   8   6   4     1206.66     1175.67     27.91 o
   9   6   4       15.54        7.30      5.43 o
  10   6   4      209.15      205.13     12.97 o
  11   6   4       20.77       21.16      7.28 o
  12   6   4      204.06      217.61     17.60 o
 -14   7   4       60.04       56.30     17.39 o
 -13   7   4       14.30       23.46     14.35 o
 -12   7   4        0.09        1.66     10.21 o
 -11   7   4      281.71      268.26     25.94 o
 -10   7   4       11.14       14.35     10.49 o
  -9   7   4     2443.97     2502.90     37.93 o
  -8   7   4        0.93        2.98      3.19 o
  -7   7   4      176.15      183.69      6.99 o
  -6   7   4      298.55      317.70      8.55 o
  -5   7   4     3337.03     3403.67     59.26 o
  -4   7   4      530.56      569.98      9.06 o
  -3   7   4     1007.23      974.42     15.91 o
  -2   7   4      800.07      814.90     12.90 o
  -1   7   4      268.07      294.53      7.10 o
   0   7   4       12.00       10.05      2.86 o
   1   7   4      130.69      109.38      5.73 o
   2   7   4       14.06       17.17      3.81 o
   3   7   4      663.39      634.13     14.62 o
   4   7   4      106.67       85.67      7.57 o
   5   7   4      254.12      240.55     10.17 o
   6   7   4      332.59      321.27     11.90 o
   7   7   4      775.91      764.80     18.27 o
   8   7   4      145.67      143.77      9.38 o
   9   7   4      115.48      115.04     10.35 o
  10   7   4       20.46       15.47      7.54 o
  11   7   4        7.22        8.84      7.35 o
 -14   8   4      130.97      139.92     23.46 o
 -13   8   4        7.94        1.10     12.70 o
 -12   8   4      181.33      193.47     24.56 o
 -11   8   4      339.56      360.99     28.98 o
 -10   8   4      151.94      161.45     20.15 o
  -9   8   4       12.01       14.08     10.49 o
  -8   8   4      448.14      444.28     12.49 o
  -7   8   4      290.41      289.93      9.03 o
  -6   8   4      546.08      572.23     10.64 o
  -5   8   4      771.35      808.23     12.28 o
  -4   8   4     1963.61     2032.79     33.37 o
  -3   8   4      245.44      222.86      7.11 o
  -2   8   4     2941.23     2876.57     58.08 o
  -1   8   4        4.70       12.93      3.79 o
   0   8   4       13.39       19.46      4.17 o
   1   8   4       99.75      116.26      7.18 o
   2   8   4        3.68        8.37      4.25 o
   3   8   4     1243.45     1262.94     24.70 o
   4   8   4     3502.20     3366.54     69.16 o
   5   8   4      552.57      493.46     32.20 o
   6   8   4        5.11        3.81      4.62 o
   7   8   4      162.57      173.59     11.71 o
   8   8   4      162.61      169.59     11.89 o
   9   8   4      279.23      289.31     15.23 o
  10   8   4      707.44      714.05     28.49 o
  11   8   4       34.05       55.52     11.12 o
 -13   9   4      342.44      427.50     36.15 o
 -12   9   4      137.57      156.76     24.01 o
 -11   9   4      145.86      114.81     19.59 o
 -10   9   4      212.94      236.52     24.56 o
  -9   9   4       21.52       30.03     11.04 o
  -8   9   4     1163.25     1228.53     24.47 o
  -7   9   4      344.28      331.82     11.53 o
  -6   9   4       40.57       53.28      5.00 o
  -5   9   4     1498.29     1505.67     19.63 o
  -4   9   4      345.10      350.72      8.67 o
  -3   9   4     1306.80     1390.06     33.40 o
  -2   9   4      172.59      164.82      8.65 o
  -1   9   4       65.52       63.42      6.82 o
   0   9   4       71.66       70.77      7.29 o
   1   9   4      236.14      239.76     11.68 o
   2   9   4        0.10       -1.99      3.65 o
   3   9   4     1206.33     1187.12     37.77 o
   4   9   4      140.99      133.64     10.59 o
   5   9   4      798.65      780.69     21.77 o
   6   9   4        1.15       -0.99      4.32 o
   7   9   4       24.71       24.92      6.65 o
   8   9   4       28.06       57.72     10.52 o
   9   9   4        1.11        2.01      7.07 o
  10   9   4      221.73      230.13     17.76 o
 -12  10   4       86.87       86.94     19.87 o
 -11  10   4       21.47       40.02     16.01 o
 -10  10   4      104.16      107.08     18.77 o
  -9  10   4       53.80       77.00     16.28 o
  -8  10   4       44.49       30.24      8.28 o
  -7  10   4        0.15       -0.60      4.00 o
  -6  10   4      196.24      182.22      9.56 o
  -5  10   4        0.10        1.50      3.43 o
  -4  10   4     2032.65     1971.23     26.21 o
  -3  10   4        0.59       -2.97      2.97 o
  -2  10   4        3.37        8.20      4.48 o
  -1  10   4      178.56      163.31     14.62 o
   0  10   4      853.54      843.52     41.33 o
   1  10   4      117.00      113.64      9.64 o
   2  10   4     1483.93     1436.65     36.85 o
   3  10   4      110.36      117.19      9.92 o
   4  10   4      285.15      263.84     13.70 o
   5  10   4       20.75       23.17      6.35 o
   6  10   4      397.51      415.41     17.77 o
   7  10   4      425.53      462.07     19.08 o
   8  10   4      194.45      219.74     17.46 o
   9  10   4      101.42       83.90     18.22 o
 -10  11   4        6.99       15.46     13.52 o
  -9  11   4        1.66        9.94     12.42 o
  -8  11   4       86.87       85.56     16.84 o
  -7  11   4     1085.09     1100.74     39.88 o
  -6  11   4        0.28        4.47      4.40 o
  -5  11   4       65.92       51.57      6.60 o
  -4  11   4        3.21        1.39      3.91 o
  -3  11   4      741.28      673.35     18.00 o
  -2  11   4      226.93      186.20     14.85 o
  -1  11   4      595.12      624.55     31.48 o
   0  11   4        6.36        6.94      5.02 o
   1  11   4       76.01       87.33      9.18 o
   2  11   4       26.34       23.84      6.52 o
   3  11   4      268.48      258.07     14.34 o
   4  11   4      187.09      188.11     12.68 o
   5  11   4      164.13      168.83     12.56 o
   6  11   4       24.68       19.40      7.04 o
   7  11   4      312.59      310.48     30.08 o
  -6  12   4      110.39      120.08     10.63 o
  -5  12   4        0.08        5.93      4.76 o
  -4  12   4       21.66       25.55      6.02 o
  -3  12   4        1.92        1.01      4.33 o
  -2  12   4      425.52      399.91     17.70 o
  -1  12   4       50.83       38.35      9.47 o
   0  12   4      656.91      590.21     26.15 o
   1  12   4        8.51        7.80      5.82 o
   2  12   4      870.88      866.49     37.90 o
   3  12   4      114.36      115.44     11.25 o
   4  12   4        5.17        6.54      7.58 o
   5  12   4      102.55       90.13     13.37 o
  -5  13   4      416.25      419.83     22.51 o
  -4  13   4        5.09       -1.54      7.32 o
  -3  13   4      338.99      335.20     20.84 o
  -2  13   4        0.66       -6.64      6.64 o
  -1  13   4      134.70      116.19     21.53 o
   0  13   4       32.21       25.67     14.63 o
   1  13   4      210.05      241.76     27.32 o
   2  13   4       16.63       29.81     14.90 o
 -17   0   5      160.02      175.53     24.56 o
 -15   0   5     1645.30     1813.84     97.01 o
 -13   0   5      110.63      143.02     12.25 o
 -11   0   5     3077.45     2901.44     60.72 o
  -9   0   5     6914.11     7137.34    300.27 o
  -7   0   5      388.57      388.09     19.04 o
  -5   0   5      610.38      787.39     22.91 o
  -3   0   5    17948.40    17774.43    455.53 o
  -1   0   5       81.63      115.16      5.47 o
   1   0   5       31.60       25.29      3.90 o
   3   0   5     1751.76     1796.24     85.21 o
   5   0   5     4951.56     5003.59    232.32 o
   7   0   5        5.12        4.10      5.97 o
   9   0   5      896.51      797.88     29.39 o
  11   0   5      524.66      484.35     24.66 o
  13   0   5        1.70       -1.51      8.21 o
 -17   1   5       48.35       30.00     11.87 o
 -16   1   5      336.34      346.96     16.59 o
 -15   1   5       71.62       55.97      8.51 o
 -14   1   5      205.11      203.25     12.73 o
 -13   1   5        0.11       -1.06      5.00 o
 -12   1   5      498.14      481.86     19.91 o
 -11   1   5      492.39      485.78     26.03 o
 -10   1   5      760.92      749.76     14.98 o
  -9   1   5      557.03      550.96      9.49 o
  -8   1   5     1776.09     1752.52     56.00 o
  -7   1   5      109.88      103.74      5.65 o
  -6   1   5       17.19       34.76      3.38 o
  -5   1   5       22.83       20.63      1.80 o
  -4   1   5     2715.70     2621.57     45.00 o
  -3   1   5       10.83       23.60      1.23 o
  -2   1   5     6488.19     6150.38     84.93 o
  -1   1   5        6.62       30.97      1.88 o
   0   1   5     1644.69     1611.21     84.74 o
   1   1   5      880.91      844.01     29.75 o
   2   1   5      176.47      205.03      8.72 o
   3   1   5      449.66      522.38     16.03 o
   4   1   5      295.80      264.43      7.95 o
   5   1   5      772.47      794.64     24.68 o
   6   1   5      286.15      259.34      8.51 o
   7   1   5        0.67        1.85      3.33 o
   8   1   5      102.89      105.66      7.72 o
   9   1   5      317.62      310.64     16.91 o
  10   1   5      338.62      321.81     13.03 o
  11   1   5        0.72       -0.57      4.20 o
  12   1   5       24.59       22.02      5.85 o
  13   1   5       36.66       37.79      7.78 o
 -17   2   5      298.84      315.18     30.91 o
 -16   2   5      183.36      177.09     13.11 o
 -15   2   5      373.67      373.39     16.86 o
 -14   2   5       97.40      114.19     12.88 o
 -13   2   5     1929.57     1816.54     37.89 o
 -12   2   5       63.88       57.44      9.56 o
 -11   2   5      946.23     1007.68     69.23 o
 -10   2   5       28.92       38.61      7.28 o
  -9   2   5      794.36      795.19     17.35 o
  -8   2   5        0.20        2.33      2.91 o
  -7   2   5     2784.66     2621.13     78.70 o
  -6   2   5     1098.17      977.80     28.00 o
  -5   2   5     5552.94     5725.31    116.74 o
  -4   2   5     9624.00     9560.98    152.94 o
  -3   2   5      705.75      570.36      7.45 o
  -2   2   5       34.25       37.44      2.28 o
  -1   2   5      130.73      121.64      3.10 o
   0   2   5      735.68      716.96     12.02 o
   1   2   5      810.63      908.37     23.92 o
   2   2   5     1933.25     1884.67     69.08 o
   3   2   5      478.35      473.39     15.45 o
   4   2   5      317.24      342.56     18.72 o
   5   2   5       49.10       26.38      4.22 o
   6   2   5      167.53      173.48      8.41 o
   7   2   5      942.76      970.12     38.34 o
   8   2   5      285.75      242.34      9.40 o
   9   2   5      913.00      806.24     18.48 o
  10   2   5      414.87      373.91     13.79 o
  11   2   5       68.78       55.95      6.63 o
  12   2   5      202.91      208.62     10.78 o
  13   2   5      540.67      543.85     20.25 o
 -17   3   5       24.11       13.20     10.14 o
 -16   3   5      354.67      398.52     32.84 o
 -15   3   5       40.53       40.02     12.14 o
 -14   3   5      265.70      283.21     17.48 o
 -13   3   5       33.85       30.23      9.25 o
 -12   3   5     1273.13     1227.43     30.24 o
 -11   3   5      262.89      268.64     15.07 o
 -10   3   5     1175.86     1170.78     59.73 o
  -9   3   5      373.37      387.75      9.40 o
  -8   3   5      230.12      233.29     11.74 o
  -7   3   5      341.44      339.35      8.48 o
  -6   3   5     4903.73     4900.91    101.78 o
  -5   3   5      173.83      248.32     19.19 o
  -4   3   5      773.63      603.44      6.10 o
  -3   3   5      772.91      852.62     17.03 o
  -2   3   5     3614.31     3784.10     45.22 o
  -1   3   5        0.95       17.57      1.51 o
   0   3   5     1593.77     1515.55     29.54 o
   1   3   5        3.50        4.52      1.49 o
   2   3   5      476.81      520.73     13.14 o
   3   3   5      709.41      766.64     24.60 o
   4   3   5       45.60       37.56      4.38 o
   5   3   5      721.70      716.42     24.92 o
   6   3   5     1597.91     1526.62     43.62 o
   7   3   5     1339.51     1250.55     29.06 o
   8   3   5       39.92       53.41      6.20 o
   9   3   5       26.04       19.23      6.21 o
  10   3   5      746.75      691.71     18.38 o
  11   3   5        5.67       -0.54      4.60 o
  12   3   5      252.21      234.81     11.43 o
  13   3   5      353.56      389.23     16.42 o
 -16   4   5       24.46       31.46     15.46 o
 -15   4   5      327.23      344.98     30.36 o
 -14   4   5      125.16       99.08     18.22 o
 -13   4   5     2165.14     2217.37     41.93 o
 -12   4   5      116.25      103.21     11.19 o
 -11   4   5        9.26        6.77      4.65 o
 -10   4   5        3.81        6.13      4.24 o
  -9   4   5       32.91       42.65      4.08 o
  -8   4   5       37.69       41.43      3.43 o
  -7   4   5     5222.80     5222.89     74.17 o
  -6   4   5     2029.68     2117.57     19.96 o
  -5   4   5       53.86       68.38      2.88 o
  -4   4   5      253.83      259.20      4.72 o
  -3   4   5     3868.27     3858.19     57.51 o
  -2   4   5      877.78      895.39     10.53 o
  -1   4   5     2277.19     2169.71     32.99 o
   0   4   5       26.35       11.80      1.63 o
   1   4   5      103.45      123.74      5.18 o
   2   4   5      103.00      118.00      5.41 o
   3   4   5     2572.10     2630.77     61.01 o
   4   4   5       72.90       80.72      5.10 o
   5   4   5       34.45       34.81      4.80 o
   6   4   5       42.07       52.16      6.53 o
   7   4   5      918.56      750.03     22.35 o
   8   4   5      132.53       92.62      7.55 o
   9   4   5      661.56      633.09     31.15 o
  10   4   5      198.29      203.65     12.89 o
  11   4   5       39.71       44.43      7.31 o
  12   4   5       62.99       73.18      7.73 o
 -16   5   5       10.20        8.00     13.52 o
 -15   5   5       67.23       69.82     17.94 o
 -14   5   5      345.12      347.74     29.81 o
 -13   5   5       70.65       72.86     16.56 o
 -12   5   5      562.80      560.53     21.60 o
 -11   5   5      369.72      378.41     13.44 o
 -10   5   5      383.31      410.04     17.94 o
  -9   5   5      133.62      131.99      8.20 o
  -8   5   5       90.31       93.69      4.88 o
  -7   5   5     1129.88     1210.50     16.45 o
  -6   5   5      924.97      834.98     10.23 o
  -5   5   5     1172.48     1226.27     11.21 o
  -4   5   5       49.28       24.50      2.26 o
  -3   5   5      398.89      315.99      4.92 o
  -2   5   5      779.08      843.40     12.71 o
  -1   5   5      246.34      266.89      6.12 o
   0   5   5     1395.23     1361.95     19.70 o
   1   5   5     1029.56      977.68     12.07 o
   2   5   5       67.73       62.32      4.51 o
   3   5   5        4.28        3.33      2.56 o
   4   5   5       10.69       14.65      3.38 o
   5   5   5     1189.41     1181.87     29.88 o
   6   5   5     1427.10     1477.18     46.45 o
   7   5   5        3.04        2.00      3.86 o
   8   5   5      465.56      453.26     15.75 o
   9   5   5      223.01      198.30     12.45 o
  10   5   5       91.12       96.73     10.07 o
  11   5   5      231.32      226.74     14.70 o
  12   5   5      120.25      120.16     24.29 o
 -15   6   5      132.74      167.25     24.84 o
 -14   6   5        0.25       -3.86     11.87 o
 -13   6   5      214.21      227.69     24.84 o
 -12   6   5       19.79       21.80     12.42 o
 -11   6   5      780.85      775.24     37.81 o
 -10   6   5       22.72       27.20      4.49 o
  -9   6   5      295.98      311.58      9.00 o
  -8   6   5      388.33      412.09      8.56 o
  -7   6   5       48.35       45.65      3.57 o
  -6   6   5     1333.58     1364.68     13.92 o
  -5   6   5     1493.05     1589.90     23.16 o
  -4   6   5       54.96       42.52      3.09 o
  -3   6   5     1372.77     1416.37     18.50 o
  -2   6   5      127.84       92.03      4.29 o
  -1   6   5     2989.27     3108.93     46.59 o
   0   6   5      301.85      279.18      7.69 o
   1   6   5     2128.81     2104.11     40.98 o
   2   6   5      182.40      168.67      6.20 o
   3   6   5      108.05       98.78      5.87 o
   4   6   5        5.27        2.55      2.89 o
   5   6   5     1470.88     1401.72     36.85 o
   6   6   5       10.21        2.16      3.73 o
   7   6   5     1545.68     1431.88     38.68 o
   8   6   5       15.06        6.35      4.76 o
   9   6   5      148.52      136.95     11.18 o
  10   6   5        0.83        4.13      5.76 o
  11   6   5       20.83       33.01      8.04 o
  12   6   5      155.78      173.60     23.73 o
 -15   7   5       50.35       59.61     18.49 o
 -14   7   5       86.38      103.77     20.42 o
 -13   7   5       11.42        8.28     12.42 o
 -12   7   5      104.67       95.77     18.49 o
 -11   7   5       14.32       15.46     11.87 o
 -10   7   5      478.66      478.90     15.49 o
  -9   7   5        4.63       10.71      3.90 o
  -8   7   5      339.31      343.97      8.43 o
  -7   7   5      259.13      265.84      7.39 o
  -6   7   5       77.76       84.57      5.02 o
  -5   7   5      860.01      849.68     13.35 o
  -4   7   5      965.06      975.86     17.79 o
  -3   7   5      414.71      354.53      6.96 o
  -2   7   5     3470.74     3350.52     75.68 o
  -1   7   5       14.94       25.96      3.50 o
   0   7   5      341.51      367.70     10.70 o
   1   7   5      231.56      251.40      8.17 o
   2   7   5      108.64      111.40      7.09 o
   3   7   5       68.86       58.20      5.78 o
   4   7   5     1277.86     1206.24     42.63 o
   5   7   5        0.18       -1.48      3.43 o
   6   7   5       25.81       24.19      5.32 o
   7   7   5       66.62       58.71      6.89 o
   8   7   5      556.93      605.01     17.68 o
   9   7   5       35.11       27.29      7.32 o
  10   7   5        1.18        4.25      6.09 o
  11   7   5       94.45       87.17     13.17 o
 -14   8   5      188.67      236.52     28.43 o
 -13   8   5        0.82       -0.83     11.87 o
 -12   8   5       62.41       63.48     17.39 o
 -11   8   5      621.47      649.95     37.26 o
 -10   8   5      236.93      206.71     22.91 o
  -9   8   5      953.34     1033.92     27.90 o
  -8   8   5      132.49      157.50      9.87 o
  -7   8   5      137.93      148.78      7.98 o
  -6   8   5     1280.36     1389.05     20.51 o
  -5   8   5     1200.07     1211.70     20.88 o
  -4   8   5      661.45      636.52     11.37 o
  -3   8   5     1708.07     1741.68     21.04 o
  -2   8   5        8.81        5.13      3.38 o
  -1   8   5     1069.35     1120.35     28.20 o
   0   8   5      186.21      176.98      9.82 o
   1   8   5      186.36      169.63      9.82 o
   2   8   5       86.99      101.94      8.43 o
   3   8   5      910.72      852.14     24.35 o
   4   8   5      196.34      191.34     11.20 o
   5   8   5     1999.81     1940.16     33.18 o
   6   8   5      299.47      298.30     12.49 o
   7   8   5      399.25      370.61     18.05 o
   8   8   5       77.95       78.57      8.08 o
   9   8   5       93.59       90.54     10.25 o
  10   8   5       95.04      104.68     13.85 o
 -13   9   5       69.34       88.04     20.15 o
 -12   9   5       55.24       46.09     16.28 o
 -11   9   5       25.17       21.80     13.52 o
 -10   9   5       35.85       42.50     14.35 o
  -9   9   5        6.34        4.97     11.04 o
  -8   9   5       72.32       89.12     10.69 o
  -7   9   5      230.44      239.41     11.81 o
  -6   9   5        4.91        2.21      3.65 o
  -5   9   5       67.04       68.82      4.31 o
  -4   9   5      316.19      352.14      8.04 o
  -3   9   5      247.41      268.90      8.43 o
  -2   9   5     1387.24     1337.27     48.56 o
  -1   9   5      318.89      301.41     19.85 o
   0   9   5        1.47        1.35      3.95 o
   1   9   5      324.31      297.12     13.21 o
   2   9   5      422.49      402.14     15.40 o
   3   9   5        7.68       12.29      5.08 o
   4   9   5      776.00      711.63     24.17 o
   5   9   5      880.67      849.86     23.36 o
   6   9   5      481.79      426.47     17.52 o
   7   9   5       66.46       64.51      8.86 o
   8   9   5       24.83       25.64      7.27 o
   9   9   5       53.09       49.52     10.49 o
 -12  10   5      331.17      308.83     30.63 o
 -11  10   5      234.38      265.77     28.98 o
 -10  10   5       47.39       48.30     15.18 o
  -9  10   5      142.49      145.17     20.42 o
  -8  10   5        1.22        0.31      6.30 o
  -7  10   5      782.85      830.74     25.36 o
  -6  10   5        4.60        3.22      3.43 o
  -5  10   5      184.23      183.72      9.59 o
  -4  10   5      255.85      263.71      8.97 o
  -3  10   5      458.77      491.50     14.62 o
  -2  10   5        0.97        1.62      4.20 o
  -1  10   5      612.97      596.00     23.26 o
   0  10   5       34.56       42.71      7.02 o
   1  10   5      335.80      329.43     14.65 o
   2  10   5       80.22       80.76      8.71 o
   3  10   5     1457.37     1461.70     60.00 o
   4  10   5      445.00      414.17     17.25 o
   5  10   5       84.90       78.24      9.34 o
   6  10   5        4.40        5.74      5.36 o
   7  10   5      720.94      769.95     24.80 o
   8  10   5      333.17      358.78     31.19 o
 -10  11   5       42.55       49.13     16.84 o
  -9  11   5      109.15      104.05     18.49 o
  -8  11   5        7.83        7.01      7.27 o
  -7  11   5       49.64       52.49      9.95 o
  -6  11   5      295.89      294.05     14.34 o
  -5  11   5        7.70        0.94      4.19 o
  -4  11   5      507.85      507.42     14.20 o
  -3  11   5      125.39      105.08      8.60 o
  -2  11   5       10.38       17.13      5.84 o
  -1  11   5        0.43        4.45      4.73 o
   0  11   5      273.50      253.44     18.75 o
   1  11   5       28.06       22.94      6.47 o
   2  11   5        9.91        1.50      5.25 o
   3  11   5       23.79       20.81      6.84 o
   4  11   5       13.22        6.71      5.65 o
   5  11   5        9.77       12.85      6.11 o
   6  11   5      606.60      634.49     28.39 o
  -6  12   5       60.43       88.32     17.39 o
  -5  12   5        6.41       12.61      5.98 o
  -4  12   5        1.76       -0.24      5.33 o
  -3  12   5      523.55      489.39     19.60 o
  -2  12   5        0.09        2.89      6.42 o
  -1  12   5      805.85      738.15     29.26 o
   0  12   5        2.41        6.03      5.72 o
   1  12   5     1319.94     1330.81     74.48 o
   2  12   5      196.35      204.57     16.88 o
   3  12   5       99.30       95.51     13.27 o
   4  12   5       48.45       48.21     18.91 o
  -5  13   5        0.00       -7.18      9.94 o
  -4  13   5       72.87       64.61     12.14 o
  -3  13   5       26.36       11.09      7.22 o
  -2  13   5       47.74       44.92     11.69 o
  -1  13   5        2.10        3.04     12.70 o
   0  13   5      139.67      137.99     22.63 o
   1  13   5       34.24       34.50     15.73 o
 -16   0   6       60.43       69.27     17.66 o
 -14   0   6      683.46      647.19     34.77 o
 -12   0   6     1589.41     1366.96     44.71 o
 -10   0   6     1408.45     1321.80     59.47 o
  -8   0   6     4467.71     4426.00    279.85 o
  -6   0   6     3470.44     3285.34     49.68 o
  -4   0   6    18332.57    19947.02    578.07 o
  -2   0   6    13599.89    13786.71    213.96 o
   0   0   6      348.73      351.14     18.78 o
   2   0   6     3652.10     3881.38    141.68 o
   4   0   6     1010.20      941.70     45.89 o
   6   0   6      242.66      269.75     17.85 o
   8   0   6     3327.29     2904.84    145.86 o
  10   0   6       58.50       70.51      8.46 o
  12   0   6        1.14       -4.23     11.45 o
 -17   1   6      144.32      149.58     16.10 o
 -16   1   6      144.23      156.21     15.70 o
 -15   1   6        4.19        3.19      7.58 o
 -14   1   6       38.52       29.67      9.27 o
 -13   1   6       50.04       40.38      9.07 o
 -12   1   6       53.65       61.13      7.10 o
 -11   1   6     2083.27     2035.38     81.57 o
 -10   1   6      594.50      586.38     34.98 o
  -9   1   6     2261.95     2178.48    110.42 o
  -8   1   6      769.18      843.76     35.60 o
  -7   1   6      312.45      358.73     11.42 o
  -6   1   6     1466.51     1465.68     42.30 o
  -5   1   6     5831.31     5801.30    309.14 o
  -4   1   6     3479.52     3459.89     63.83 o
  -3   1   6      152.33      198.09      3.41 o
  -2   1   6       85.58       77.06      1.82 o
  -1   1   6     3015.35     3105.28     54.89 o
   0   1   6     1731.92     1792.38     44.47 o
   1   1   6     1997.82     2054.22     64.22 o
   2   1   6      418.35      398.81     13.70 o
   3   1   6       13.04       18.21      2.32 o
   4   1   6       47.60       67.02      3.82 o
   5   1   6     1848.06     1799.74     71.32 o
   6   1   6     1535.47     1434.26     54.94 o
   7   1   6        4.63        4.33      3.49 o
   8   1   6      368.28      337.16     12.40 o
   9   1   6       51.62       46.69      6.74 o
  10   1   6      240.47      249.33     12.35 o
  11   1   6      529.67      529.77     24.39 o
  12   1   6      333.84      316.95     16.81 o
  13   1   6        0.94        1.68      7.41 o
 -17   2   6        0.58        2.42      9.07 o
 -16   2   6       80.48       91.66     13.36 o
 -15   2   6      702.82      698.14     25.60 o
 -14   2   6      780.52      732.84     26.18 o
 -13   2   6       21.75       27.06      8.49 o
 -12   2   6     1108.59     1025.01     27.96 o
 -11   2   6      126.91      131.52      8.39 o
 -10   2   6       29.79       17.03      4.48 o
  -9   2   6      106.93      106.21      6.69 o
  -8   2   6     2953.88     2991.53    154.20 o
  -7   2   6      200.36      153.10      7.72 o
  -6   2   6     3383.80     3591.69    153.52 o
  -5   2   6        1.16        3.23      2.00 o
  -4   2   6     2357.63     2542.18     27.23 o
  -3   2   6     5134.57     5491.09    187.20 o
  -2   2   6     4593.99     4905.05     76.80 o
  -1   2   6      827.19      793.64     16.68 o
   0   2   6     6405.16     6786.22    154.92 o
   1   2   6     5889.83     6113.30    163.23 o
   2   2   6        2.59        4.58      1.84 o
   3   2   6      610.48      706.11     29.52 o
   4   2   6     1027.57     1032.96     38.28 o
   5   2   6      640.02      667.29     34.94 o
   6   2   6       92.28       57.91      5.29 o
   7   2   6     1028.74      924.78     30.02 o
   8   2   6      173.75      148.65      9.56 o
   9   2   6      169.20      153.42      9.72 o
  10   2   6      477.18      438.24     15.54 o
  11   2   6      174.55      159.79     10.84 o
  12   2   6      198.37      216.47     11.40 o
 -17   3   6        1.50       13.25     14.08 o
 -16   3   6       95.94       91.73     16.28 o
 -15   3   6      290.23      312.83     19.86 o
 -14   3   6       98.85       88.21     11.83 o
 -13   3   6      991.71      945.81     47.06 o
 -12   3   6       12.67        8.42      6.83 o
 -11   3   6        4.12        2.07      6.24 o
 -10   3   6      111.06      131.57      8.08 o
  -9   3   6     1093.70     1131.23     61.66 o
  -8   3   6      331.80      359.52      9.21 o
  -7   3   6     2171.91     2260.76     44.99 o
  -6   3   6      561.59      641.70      9.49 o
  -5   3   6      316.80      356.16      4.87 o
  -4   3   6     1112.47     1096.29     16.62 o
  -3   3   6     2692.53     2620.91     35.93 o
  -2   3   6      186.97      230.18      4.26 o
  -1   3   6      534.34      503.13      7.81 o
   0   3   6      886.60      957.47     19.94 o
   1   3   6     2207.82     2422.74     55.17 o
   2   3   6      666.28      695.43     18.53 o
   3   3   6     2374.87     2326.24     60.11 o
   4   3   6       32.72       43.04      3.67 o
   5   3   6       60.44       73.20      6.17 o
   6   3   6      847.53      772.86     33.78 o
   7   3   6        1.75       -2.57      3.42 o
   8   3   6        0.01       -0.61      3.85 o
   9   3   6      629.80      556.47     16.44 o
  10   3   6       18.61        9.58      5.33 o
  11   3   6        0.78       -2.97      5.27 o
  12   3   6      117.63      130.94     11.19 o
 -16   4   6      322.58      312.69     30.63 o
 -15   4   6       69.18       87.76     19.59 o
 -14   4   6      114.53      104.27     12.30 o
 -13   4   6       19.39       17.16      8.09 o
 -12   4   6      586.07      540.91     21.53 o
 -11   4   6       63.19       52.91      8.92 o
 -10   4   6     1283.28     1292.06     57.82 o
  -9   4   6       15.72        5.56      4.30 o
  -8   4   6      321.87      308.43      8.65 o
  -7   4   6      188.84      212.58      5.74 o
  -6   4   6     9348.25     9790.49    119.88 o
  -5   4   6     1321.09     1505.09     16.01 o
  -4   4   6      865.55      801.74      8.67 o
  -3   4   6     1161.28     1212.07     25.06 o
  -2   4   6     1278.05     1389.68     21.61 o
  -1   4   6       30.52       58.37      2.54 o
   0   4   6     4893.43     4877.03     96.81 o
   1   4   6     4057.00     4649.37    110.85 o
   2   4   6     1040.91     1003.15     27.16 o
   3   4   6       17.39       23.02      3.56 o
   4   4   6       12.55        9.33      3.16 o
   5   4   6       65.59       59.60      5.97 o
   6   4   6      248.74      211.25      9.70 o
   7   4   6       61.55       72.36      6.94 o
   8   4   6       27.56       28.72      5.86 o
   9   4   6       27.50       20.00      6.86 o
  10   4   6      313.63      295.33     13.65 o
  11   4   6       53.88       53.90      8.29 o
  12   4   6      301.13      313.36     21.30 o
 -16   5   6       10.60        4.69     13.25 o
 -15   5   6      317.00      311.04     29.81 o
 -14   5   6      128.06      123.09     20.70 o
 -13   5   6      285.47      299.35     17.97 o
 -12   5   6       39.92       28.32      8.33 o
 -11   5   6     1239.47     1239.87     29.90 o
 -10   5   6      738.76      721.75     22.55 o
  -9   5   6      686.98      697.25     17.05 o
  -8   5   6        0.88        5.42      2.22 o
  -7   5   6      273.91      294.02      6.91 o
  -6   5   6      420.88      364.49      8.69 o
  -5   5   6      452.32      441.91      7.16 o
  -4   5   6      512.81      504.21      7.43 o
  -3   5   6      211.15      179.02      4.62 o
  -2   5   6      206.55      195.19      4.68 o
  -1   5   6      443.54      440.23      9.02 o
   0   5   6      632.87      662.22     13.43 o
   1   5   6      635.59      628.55     10.17 o
   2   5   6     1897.29     1767.98     32.18 o
   3   5   6      363.24      346.64     10.32 o
   4   5   6     1360.52     1290.56     29.66 o
   5   5   6       11.45        9.72      4.11 o
   6   5   6       63.68       72.60      6.83 o
   7   5   6     2270.61     2038.52     61.43 o
   8   5   6      154.95      151.05      9.58 o
   9   5   6      476.33      490.41     16.34 o
  10   5   6      123.36      112.83     11.04 o
  11   5   6      150.51      136.55     15.31 o
 -15   6   6       29.03       60.16     18.77 o
 -14   6   6      201.70      189.88     24.29 o
 -13   6   6       17.54       16.84     12.70 o
 -12   6   6      893.91      841.20     40.85 o
 -11   6   6       16.01       16.13      7.16 o
 -10   6   6      785.23      807.91     20.99 o
  -9   6   6        0.22        2.38      3.46 o
  -8   6   6     2424.31     2541.30     22.42 o
  -7   6   6     1689.26     1820.95     20.61 o
  -6   6   6      131.33      131.15      4.71 o
  -5   6   6      854.26      935.65     11.00 o
  -4   6   6      357.48      318.10      6.71 o
  -3   6   6        0.13        3.88      1.99 o
  -2   6   6     2298.00     2193.96     37.95 o
  -1   6   6        4.77       16.31      2.62 o
   0   6   6      597.20      597.28     14.11 o
   1   6   6     5177.91     5101.27     62.82 o
   2   6   6      674.14      640.07     11.42 o
   3   6   6        6.59       13.98      3.50 o
   4   6   6      100.99      107.29      7.44 o
   5   6   6       25.98       15.30      4.63 o
   6   6   6      691.56      621.45     19.24 o
   7   6   6      649.01      607.24     17.00 o
   8   6   6      730.06      689.69     30.27 o
   9   6   6      178.42      183.68     11.09 o
  10   6   6       18.52       15.67      6.90 o
  11   6   6      159.00      151.52     22.63 o
 -15   7   6       53.99       76.72     19.59 o
 -14   7   6       42.43       40.02     16.01 o
 -13   7   6       53.05       55.47     16.84 o
 -12   7   6       97.11       89.14     17.39 o
 -11   7   6     1531.75     1594.09     54.09 o
 -10   7   6      291.73      298.72     12.98 o
  -9   7   6      192.98      202.57     10.99 o
  -8   7   6       65.42       67.33      5.82 o
  -7   7   6       37.94       37.31      3.69 o
  -6   7   6      849.75      858.40     11.30 o
  -5   7   6       90.19       82.04      4.34 o
  -4   7   6        0.00        0.65      2.28 o
  -3   7   6      153.90      142.70      5.37 o
  -2   7   6       12.33       11.64      2.57 o
  -1   7   6     2305.13     2347.06     63.29 o
   0   7   6       14.76       13.06      3.15 o
   1   7   6      213.16      230.19      8.10 o
   2   7   6       17.54       13.88      4.20 o
   3   7   6      421.73      398.96     12.65 o
   4   7   6        1.46        0.77      3.74 o
   5   7   6     2030.12     1926.14     67.96 o
   6   7   6      158.21      147.01      9.27 o
   7   7   6      317.86      348.12     13.69 o
   8   7   6        0.12        1.74      4.44 o
   9   7   6      311.15      300.12     14.03 o
  10   7   6        5.27       10.19      7.96 o
 -14   8   6      162.67      132.75     23.18 o
 -13   8   6      162.44      182.98     24.29 o
 -12   8   6      211.63      219.13     25.11 o
 -11   8   6      139.73      125.57     19.32 o
 -10   8   6     1923.09     1917.67     38.69 o
  -9   8   6        7.60       14.24      7.03 o
  -8   8   6     1483.90     1516.28     29.33 o
  -7   8   6      569.40      553.78     12.14 o
  -6   8   6       25.88       37.47      3.93 o
  -5   8   6        0.00        2.15      2.37 o
  -4   8   6       77.56       66.08      4.66 o
  -3   8   6      551.70      552.17     14.06 o
  -2   8   6      787.56      760.19     16.39 o
  -1   8   6      707.11      709.28     20.75 o
   0   8   6      254.67      248.54     11.66 o
   1   8   6      772.84      729.03     19.33 o
   2   8   6     1314.33     1223.20     26.29 o
   3   8   6      205.69      230.63     12.10 o
   4   8   6      540.43      534.02     17.98 o
   5   8   6       31.19       36.13      6.07 o
   6   8   6      221.06      216.19     11.48 o
   7   8   6        0.76        5.90      4.73 o
   8   8   6      712.57      685.61     19.79 o
   9   8   6       15.29       21.08      8.58 o
 -13   9   6       13.13        3.86     13.80 o
 -12   9   6      115.64      133.85     22.35 o
 -11   9   6       25.60       57.96     16.01 o
 -10   9   6      142.82      185.46     22.91 o
  -9   9   6        3.03       -4.40      6.52 o
  -8   9   6       16.04       16.03      8.00 o
  -7   9   6       11.23       12.33      5.48 o
  -6   9   6       88.66       91.88      6.23 o
  -5   9   6      119.40      121.72      6.29 o
  -4   9   6      170.30      183.58      9.43 o
  -3   9   6      783.00      747.81     19.88 o
  -2   9   6        7.93        8.85      4.54 o
  -1   9   6      638.94      604.92     18.79 o
   0   9   6       25.70       24.04      5.75 o
   1   9   6      887.46      905.74     22.56 o
   2   9   6       49.87       39.66      6.88 o
   3   9   6      208.07      210.16     12.24 o
   4   9   6       99.28      116.99     10.19 o
   5   9   6       11.64       15.64      6.00 o
   6   9   6       60.86       62.99      8.59 o
   7   9   6      377.27      358.27     17.19 o
   8   9   6       82.74       96.03     21.39 o
 -12  10   6      127.64      156.21     23.46 o
 -11  10   6        0.61        1.38     12.14 o
 -10  10   6      586.25      667.89     38.36 o
  -9  10   6      111.89       82.24     17.11 o
  -8  10   6       41.14       34.77      7.04 o
  -7  10   6      122.28      127.63     10.23 o
  -6  10   6      943.53      908.54     22.55 o
  -5  10   6      206.37      189.60     10.31 o
  -4  10   6       32.21       25.80      5.40 o
  -3  10   6       44.71       46.10      6.12 o
  -2  10   6       99.26       93.08      7.66 o
  -1  10   6       88.85       76.91      8.56 o
   0  10   6     1257.72     1184.14     39.20 o
   1  10   6      215.60      201.22     12.20 o
   2  10   6       96.25      110.04     10.07 o
   3  10   6        6.88        7.93      5.67 o
   4  10   6      162.99      144.39     11.47 o
   5  10   6       28.72       17.45      6.62 o
   6  10   6      397.77      435.47     19.05 o
   7  10   6       22.76       18.64      8.97 o
 -10  11   6       28.70       48.57     16.56 o
  -9  11   6      203.71      228.48     19.59 o
  -8  11   6       31.76       30.39      8.84 o
  -7  11   6      119.57      122.30     19.46 o
  -6  11   6       25.26       17.84      7.69 o
  -5  11   6       32.21       37.29      7.12 o
  -4  11   6       97.69       97.76      8.39 o
  -3  11   6      692.50      713.96     34.18 o
  -2  11   6        0.11       -0.06      4.04 o
  -1  11   6      381.36      328.36     15.44 o
   0  11   6      264.72      263.97     19.03 o
   1  11   6        7.92       14.73      6.02 o
   2  11   6        4.74        2.64      5.11 o
   3  11   6      647.07      677.14     22.67 o
   4  11   6       84.84       90.46     10.39 o
   5  11   6      175.03      193.07     17.17 o
   6  11   6      389.24      427.53     24.58 o
  -7  12   6        0.25       -1.93     10.49 o
  -6  12   6       12.49       19.87     12.42 o
  -5  12   6       98.23       96.87     18.77 o
  -4  12   6      392.42      331.47     14.45 o
  -3  12   6       28.74       30.15      6.43 o
  -2  12   6      233.30      215.06     14.16 o
  -1  12   6       71.62       67.42      9.28 o
   0  12   6     1356.23     1381.96     55.75 o
   1  12   6       86.28       82.97     12.68 o
   2  12   6        5.24        4.08      7.27 o
   3  12   6       70.49       83.19     13.23 o
  -3  13   6       28.77       35.74     11.00 o
  -2  13   6       47.81       64.01     20.70 o
  -1  13   6      114.47      120.97     20.70 o
 -17   0   7     1750.49     1744.78     63.48 o
 -15   0   7      436.38      438.54     32.01 o
 -13   0   7      375.96      358.51     27.05 o
 -11   0   7     4108.75     4172.80    225.48 o
  -9   0   7      351.38      328.98     21.80 o
  -7   0   7        2.50        1.93      6.62 o
  -5   0   7     7437.75     7653.64    272.71 o
  -3   0   7      262.01      279.46      7.73 o
  -1   0   7     9385.14     9006.24    175.17 o
   1   0   7       21.34       51.85      3.69 o
   3   0   7       46.60       51.71      4.17 o
   5   0   7     1803.03     1734.06     97.59 o
   7   0   7       62.20       62.17     10.62 o
   9   0   7      279.15      268.12     31.19 o
  11   0   7      448.18      478.98     59.89 o
 -17   1   7      147.31      120.07     15.30 o
 -16   1   7       16.98       15.69      9.46 o
 -15   1   7       55.87       57.34     11.42 o
 -14   1   7      252.27      249.07     18.22 o
 -13   1   7       75.99       62.74     10.43 o
 -12   1   7       61.77       64.09      9.85 o
 -11   1   7      150.60      145.10     12.78 o
 -10   1   7     1322.54     1397.08     83.01 o
  -9   1   7      732.54      750.62     33.34 o
  -8   1   7     2408.50     2522.40     82.98 o
  -7   1   7      428.56      443.93     15.03 o
  -6   1   7       51.31       72.46      5.57 o
  -5   1   7     4892.78     5067.44    126.44 o
  -4   1   7     3557.88     3690.73     68.18 o
  -3   1   7     2809.21     3007.68     44.03 o
  -2   1   7     5243.60     5423.25     68.35 o
  -1   1   7     2965.34     3112.22     54.39 o
   0   1   7      861.11      759.03     17.53 o
   1   1   7     2550.27     2604.99     86.25 o
   2   1   7     4690.86     4694.36    136.37 o
   3   1   7      285.03      267.02     10.37 o
   4   1   7      810.62      849.47     33.41 o
   5   1   7     1990.69     1970.25     74.36 o
   6   1   7      444.64      439.61     18.65 o
   7   1   7     1940.64     1824.27     69.96 o
   8   1   7      567.32      583.56     24.33 o
   9   1   7       16.19       13.36      5.31 o
  10   1   7        3.38        3.03      5.02 o
  11   1   7        1.21       -1.16      5.48 o
  12   1   7      630.19      657.17     29.26 o
 -17   2   7        2.08       -0.98      8.53 o
 -16   2   7      108.41       97.42     13.23 o
 -15   2   7      373.18      351.66     31.88 o
 -14   2   7        6.25        4.06      7.80 o
 -13   2   7     1194.98     1142.63     41.40 o
 -12   2   7      242.07      209.39     14.71 o
 -11   2   7      218.89      184.18     14.14 o
 -10   2   7     2028.72     1917.75     34.53 o
  -9   2   7      807.18      853.07     45.21 o
  -8   2   7      194.70      197.72     11.31 o
  -7   2   7     2609.39     2866.78    137.07 o
  -6   2   7     2144.50     2213.27     46.05 o
  -5   2   7        1.74        2.82      1.42 o
  -4   2   7     1807.25     1807.02     34.65 o
  -3   2   7     1218.15     1189.19     17.09 o
  -2   2   7      214.48      139.17     15.68 o
  -1   2   7     2313.60     2219.75     43.49 o
   0   2   7      511.80      580.47     11.31 o
   1   2   7     1031.14      906.37     21.16 o
   2   2   7       10.06       18.47      2.53 o
   3   2   7     1047.06      987.58     41.11 o
   4   2   7        1.70        1.43      2.14 o
   5   2   7       30.30       32.27      3.27 o
   6   2   7       61.90       47.86      5.30 o
   7   2   7      243.82      216.14     10.35 o
   8   2   7        0.04       -0.22      3.76 o
   9   2   7      201.65      212.88     11.41 o
  10   2   7       61.14       62.35      8.04 o
  11   2   7       23.39       26.24      7.05 o
  12   2   7      504.87      508.76     26.53 o
 -17   3   7       83.14       90.98     14.62 o
 -16   3   7      363.77      362.30     21.95 o
 -15   3   7       72.80       64.14     11.61 o
 -14   3   7       42.29       34.19     10.76 o
 -13   3   7      136.48      130.16     12.86 o
 -12   3   7      629.99      620.71     22.70 o
 -11   3   7       31.13       19.67      7.89 o
 -10   3   7     1541.07     1402.53     30.32 o
  -9   3   7      164.73      169.29     12.50 o
  -8   3   7      349.06      429.40     19.48 o
  -7   3   7      112.81      115.55      4.03 o
  -6   3   7     3926.68     4144.08     78.88 o
  -5   3   7      121.38      105.92      3.33 o
  -4   3   7      575.74      549.72      9.83 o
  -3   3   7      338.79      364.11      6.94 o
  -2   3   7      275.84      346.44      4.82 o
  -1   3   7      177.01      179.74      4.76 o
   0   3   7     7518.82     7754.03    163.68 o
   1   3   7      207.50      223.12      7.28 o
   2   3   7      535.31      588.52     16.44 o
   3   3   7      340.88      302.04     10.84 o
   4   3   7     2531.43     2465.84    109.94 o
   5   3   7      160.61      143.34      9.45 o
   6   3   7     1041.51      999.41     45.77 o
   7   3   7       10.82        6.98      3.99 o
   8   3   7      134.43      122.29      7.93 o
   9   3   7      213.59      218.68     10.30 o
  10   3   7      737.82      683.48     19.66 o
  11   3   7      186.27      191.43     12.30 o
  12   3   7      363.70      425.48     24.78 o
 -16   4   7        0.87       -1.66     12.42 o
 -15   4   7      333.51      322.40     20.18 o
 -14   4   7      103.51       82.21     11.90 o
 -13   4   7      348.97      333.47     18.69 o
 -12   4   7       88.79       87.38     10.69 o
 -11   4   7       60.39       63.78      9.56 o
 -10   4   7        8.82        9.55      6.40 o
  -9   4   7     2183.00     2113.21     53.68 o
  -8   4   7      257.55      263.18     10.88 o
  -7   4   7      268.53      283.87      5.27 o
  -6   4   7     1002.95     1053.62     12.70 o
  -5   4   7      342.79      324.37      5.91 o
  -4   4   7      172.22      143.22      4.76 o
  -3   4   7     3370.83     3141.84     43.65 o
  -2   4   7      251.23      259.44      7.93 o
  -1   4   7      354.96      382.59      5.91 o
   0   4   7      266.66      316.27      7.57 o
   1   4   7      570.31      590.85     18.19 o
   2   4   7       26.61       33.30      3.92 o
   3   4   7     2771.88     2633.98     72.56 o
   4   4   7      177.61      197.97     11.02 o
   5   4   7      159.79      144.28      8.27 o
   6   4   7      175.93      201.11     11.03 o
   7   4   7        7.20        3.62      4.22 o
   8   4   7      121.27      112.07      8.73 o
   9   4   7      344.91      294.85     12.66 o
  10   4   7       49.96       52.44      7.79 o
  11   4   7       31.20       43.35      9.17 o
 -16   5   7      231.85      232.66     28.15 o
 -15   5   7        0.06       -3.59     12.14 o
 -14   5   7       45.50       41.15     10.45 o
 -13   5   7      289.50      306.40     17.87 o
 -12   5   7      461.78      466.14     20.28 o
 -11   5   7      127.48      124.17     11.78 o
 -10   5   7     1596.54     1527.94     32.20 o
  -9   5   7     1242.08     1277.83     18.88 o
  -8   5   7      369.11      371.29      9.14 o
  -7   5   7      173.75      171.91      5.39 o
  -6   5   7     1213.18     1328.36     13.58 o
  -5   5   7      221.88      233.00      6.08 o
  -4   5   7      490.33      483.63      9.22 o
  -3   5   7      317.65      277.83      5.80 o
  -2   5   7      526.31      516.18      8.91 o
  -1   5   7      231.42      243.79      5.23 o
   0   5   7     2581.12     2542.02     33.34 o
   1   5   7      784.97      697.83     28.12 o
   2   5   7      669.75      670.69     22.68 o
   3   5   7     1273.60     1306.76     23.71 o
   4   5   7      687.38      690.52     14.71 o
   5   5   7      388.14      359.61     12.33 o
   6   5   7     1403.79     1215.85     48.36 o
   7   5   7     1416.13     1331.41     52.38 o
   8   5   7      132.84      149.18      9.90 o
   9   5   7       72.29       77.61      8.38 o
  10   5   7      476.31      429.02     19.44 o
  11   5   7       11.78       12.41      8.76 o
 -15   6   7        3.32        4.69     13.25 o
 -14   6   7       14.54        4.14     12.42 o
 -13   6   7        2.32        6.62     11.87 o
 -12   6   7      552.81      569.28     22.71 o
 -11   6   7     1086.64     1049.73     28.64 o
 -10   6   7     1705.76     1838.91     50.09 o
  -9   6   7      268.15      272.14     12.29 o
  -8   6   7      538.26      561.21     11.47 o
  -7   6   7     1693.14     1775.98     18.95 o
  -6   6   7       10.15        7.95      2.41 o
  -5   6   7      379.42      347.33      7.82 o
  -4   6   7     1233.30     1167.95     14.47 o
  -3   6   7      236.60      232.65      6.01 o
  -2   6   7      197.08      204.47      5.68 o
  -1   6   7     1067.25     1122.19     20.49 o
   0   6   7      761.65      756.49     12.73 o
   1   6   7     1082.82     1093.39     21.06 o
   2   6   7       58.44       63.98      4.67 o
   3   6   7      150.25      131.23      8.03 o
   4   6   7       18.79       19.51      4.82 o
   5   6   7      216.98      206.23     10.16 o
   6   6   7       85.17       96.77      8.00 o
   7   6   7       14.40       20.16      5.53 o
   8   6   7        6.65        6.65      4.84 o
   9   6   7       38.77       44.00      7.52 o
  10   6   7       23.16       29.06      9.74 o
 -15   7   7       58.48       76.45     19.87 o
 -14   7   7      230.11      269.64     28.98 o
 -13   7   7        0.00        5.52     12.14 o
 -12   7   7       30.92       44.71     14.90 o
 -11   7   7       20.55       17.39     12.14 o
 -10   7   7       72.49       89.54      8.38 o
  -9   7   7     1102.46     1119.72     23.02 o
  -8   7   7     2102.85     2131.93     26.20 o
  -7   7   7        0.01        1.84      2.89 o
  -6   7   7       35.81       32.23      3.73 o
  -5   7   7      650.97      679.47     13.10 o
  -4   7   7     1659.55     1599.95     17.67 o
  -3   7   7       10.85        3.56      2.88 o
  -2   7   7     4315.91     4161.17     57.56 o
  -1   7   7        0.79       -0.71      2.77 o
   0   7   7       10.67        4.97      3.37 o
   1   7   7      416.16      364.89     13.75 o
   2   7   7     3704.11     3564.60     85.80 o
   3   7   7       58.52       60.44      6.36 o
   4   7   7      215.90      229.79     10.69 o
   5   7   7        1.80        2.09      4.01 o
   6   7   7       20.41       20.37      5.60 o
   7   7   7      234.03      199.04     11.22 o
   8   7   7      887.67      856.96     22.00 o
   9   7   7       97.91       96.23     10.89 o
  10   7   7      658.91      699.62     43.05 o
 -14   8   7       34.15       34.50     16.56 o
 -13   8   7        5.06       -3.59     12.14 o
 -12   8   7      317.85      341.39     30.63 o
 -11   8   7     1184.18     1232.00     49.68 o
 -10   8   7      477.43      508.43     21.60 o
  -9   8   7      159.31      151.82      8.83 o
  -8   8   7     1274.32     1276.29     21.52 o
  -7   8   7      792.08      766.90     16.65 o
  -6   8   7       15.52       13.24      3.33 o
  -5   8   7       48.46       56.14      5.16 o
  -4   8   7      194.91      200.78      9.22 o
  -3   8   7      170.54      168.81      8.80 o
  -2   8   7       51.61       37.39      5.30 o
  -1   8   7       53.95       60.24      6.05 o
   0   8   7      131.09      124.33      9.05 o
   1   8   7     1061.22     1072.74     55.49 o
   2   8   7     1113.82     1066.09     25.23 o
   3   8   7      369.73      374.19     15.44 o
   4   8   7        6.35        9.63      4.52 o
   5   8   7      273.58      298.97     12.95 o
   6   8   7       17.37       15.48      5.37 o
   7   8   7        1.40        3.97      4.78 o
   8   8   7        9.74       12.99      6.57 o
   9   8   7       88.63      103.62     14.18 o
 -13   9   7        2.94       -0.55     13.80 o
 -12   9   7       39.59       28.98     14.90 o
 -11   9   7        3.14       -1.93     11.32 o
 -10   9   7      154.39      138.32     10.91 o
  -9   9   7      552.51      520.62     19.42 o
  -8   9   7      535.27      504.71     17.36 o
  -7   9   7        2.39        6.73      4.29 o
  -6   9   7      706.52      699.39     16.64 o
  -5   9   7      233.08      223.82     10.32 o
  -4   9   7      423.77      450.50     13.95 o
  -3   9   7      235.66      236.39     10.43 o
  -2   9   7      156.37      170.63      9.30 o
  -1   9   7     1322.07     1288.79     40.84 o
   0   9   7     2237.30     2244.31     73.44 o
   1   9   7      428.17      437.08     16.66 o
   2   9   7      114.56      128.25     10.25 o
   3   9   7      513.05      490.98     27.19 o
   4   9   7      134.92      126.80     10.89 o
   5   9   7      147.43      158.63     12.00 o
   6   9   7        8.01       14.13      6.24 o
   7   9   7      212.71      244.79     18.42 o
   8   9   7      294.29      289.39     23.87 o
 -12  10   7      133.11      149.86     23.73 o
 -11  10   7       39.44       61.43     14.77 o
 -10  10   7        5.09       10.74      7.55 o
  -9  10   7      528.95      540.81     19.27 o
  -8  10   7       23.07       17.17      6.44 o
  -7  10   7      392.90      389.93     20.10 o
  -6  10   7       28.31       27.50      8.00 o
  -5  10   7      112.58      109.56      7.24 o
  -4  10   7        7.10        6.77      4.33 o
  -3  10   7        4.50        2.49      3.82 o
  -2  10   7       20.06       20.30      5.35 o
  -1  10   7       21.62       19.89      5.20 o
   0  10   7       48.81       48.72      7.67 o
   1  10   7      177.20      184.07     12.15 o
   2  10   7        0.06       -0.26      4.61 o
   3  10   7      457.93      431.03     18.00 o
   4  10   7        4.54        4.62      5.25 o
   5  10   7       91.93       69.41      9.50 o
   6  10   7      123.44       99.72     13.55 o
 -10  11   7      471.47      477.73     34.22 o
  -9  11   7        9.66       16.84     11.04 o
  -8  11   7       14.72       15.36      7.69 o
  -7  11   7      213.55      195.50     16.08 o
  -6  11   7      293.45      326.39     19.51 o
  -5  11   7        4.88        6.79      5.95 o
  -4  11   7       10.62        4.48      4.76 o
  -3  11   7        5.56        4.62      4.67 o
  -2  11   7      142.17      154.16     10.13 o
  -1  11   7      220.91      221.05     11.79 o
   0  11   7     1113.15     1172.75     65.14 o
   1  11   7       88.51       92.34      9.98 o
   2  11   7      113.73      132.99     11.58 o
   3  11   7       95.25       89.58     12.98 o
   4  11   7      504.30      565.81     27.12 o
   5  11   7       16.42       20.67      9.46 o
  -8  12   7       17.95       11.32     12.97 o
  -7  12   7       26.46       35.60     14.90 o
  -6  12   7       49.74       51.06     16.01 o
  -5  12   7      127.47      113.71     19.59 o
  -4  12   7        3.81        1.58      5.72 o
  -3  12   7      321.30      326.37     21.37 o
  -2  12   7       65.42       72.02      9.65 o
  -1  12   7       15.98       17.45      7.33 o
   0  12   7      227.19      229.86     18.05 o
   1  12   7       19.76       22.50      9.23 o
   2  12   7       28.15       38.93     10.34 o
 -16   0   8      203.49      154.28     22.08 o
 -14   0   8      429.17      416.46     29.53 o
 -12   0   8      785.43      726.67     34.50 o
 -10   0   8      569.38      490.43     27.32 o
  -8   0   8      854.94      766.41     29.81 o
  -6   0   8        0.75        4.78      2.17 o
  -4   0   8      351.76      559.78     15.30 o
  -2   0   8      249.92      228.71      6.88 o
   0   0   8     1143.51     1264.15     47.58 o
   2   0   8     2213.25     2241.55     81.94 o
   4   0   8      709.27      757.14     52.67 o
   6   0   8      391.72      355.57     22.29 o
   8   0   8      916.82      820.29     28.10 o
  10   0   8       94.98      115.40     14.34 o
 -17   1   8      242.17      302.07     21.75 o
 -16   1   8      140.12      131.44     15.03 o
 -15   1   8       49.76       48.60     12.83 o
 -14   1   8       16.17       14.56      8.33 o
 -13   1   8       50.47       49.68      9.90 o
 -12   1   8      135.42      126.24     12.38 o
 -11   1   8     1243.57     1150.80     28.87 o
 -10   1   8      476.15      450.08     18.44 o
  -9   1   8      465.45      397.44     17.25 o
  -8   1   8      113.78       99.89      6.18 o
  -7   1   8     4179.46     3975.34    228.01 o
  -6   1   8      273.98      313.20      7.66 o
  -5   1   8     4405.74     4609.86     75.87 o
  -4   1   8     1783.62     1716.39     34.86 o
  -3   1   8     1982.03     2266.16     27.95 o
  -2   1   8      180.47      155.17      3.20 o
  -1   1   8     7265.10     7611.92    142.58 o
   0   1   8        7.46        9.77      1.83 o
   1   1   8     1846.08     1903.86     65.02 o
   2   1   8        2.88        0.90      1.98 o
   3   1   8      932.85     1057.04     38.16 o
   4   1   8      256.42      270.39      9.13 o
   5   1   8      626.67      677.10     28.30 o
   6   1   8       14.32        9.79      3.50 o
   7   1   8      770.51      704.96     26.80 o
   8   1   8      111.73      111.19      7.97 o
   9   1   8      171.77      143.74     10.30 o
  10   1   8      110.67      103.47      9.70 o
  11   1   8      254.00      278.14     25.80 o
 -17   2   8       11.02        3.97      9.75 o
 -16   2   8      147.97      149.77     15.60 o
 -15   2   8       67.84       60.95     12.83 o
 -14   2   8        1.40        2.15      7.41 o
 -13   2   8       34.49       42.63      9.56 o
 -12   2   8        1.84       -2.48      6.64 o
 -11   2   8      156.42      125.86     12.00 o
 -10   2   8     1293.33     1149.69     27.90 o
  -9   2   8       77.54       84.21      9.18 o
  -8   2   8      335.55      332.40     30.54 o
  -7   2   8      128.18       98.78      6.53 o
  -6   2   8     1488.37     1457.56     27.25 o
  -5   2   8      529.17      483.07      8.25 o
  -4   2   8       19.05       39.49      2.56 o
  -3   2   8        1.16       13.02      1.56 o
  -2   2   8     1197.42     1081.73     27.07 o
  -1   2   8        6.41       16.99      2.02 o
   0   2   8      736.58      698.87     17.68 o
   1   2   8     2264.31     2268.93     50.46 o
   2   2   8      748.06      767.83     26.19 o
   3   2   8     2145.04     2117.02     91.48 o
   4   2   8      248.33      294.07     11.45 o
   5   2   8       12.23        5.99      3.08 o
   6   2   8      122.21      138.67      7.57 o
   7   2   8        1.13        3.88      3.89 o
   8   2   8      102.85      103.98      7.59 o
   9   2   8      303.89      275.64     13.17 o
  10   2   8      217.78      198.52     12.20 o
  11   2   8        7.99       11.16      8.68 o
 -17   3   8       67.11       59.66     12.88 o
 -16   3   8       40.99       42.73     11.12 o
 -15   3   8      464.20      483.23     23.60 o
 -14   3   8        3.00        0.91     11.18 o
 -13   3   8      216.84      220.05     15.97 o
 -12   3   8      221.31      220.11     15.60 o
 -11   3   8        7.33        7.53      6.68 o
 -10   3   8       61.93       68.21     12.14 o
  -9   3   8     6633.49     6489.30    304.06 o
  -8   3   8       57.75       59.58      4.88 o
  -7   3   8      434.86      436.01     10.47 o
  -6   3   8      115.41      119.79      3.72 o
  -5   3   8     2884.62     3036.56     43.77 o
  -4   3   8       63.07       56.39      2.89 o
  -3   3   8     2507.37     2368.87     26.53 o
  -2   3   8      108.58      122.32      3.02 o
  -1   3   8      221.40      261.45      5.91 o
   0   3   8     2970.04     3088.51     84.66 o
   1   3   8     3532.94     3540.51     77.70 o
   2   3   8      253.20      277.75      8.44 o
   3   3   8     3636.77     3705.54    121.63 o
   4   3   8       44.31       34.69      5.17 o
   5   3   8      300.04      291.33      9.96 o
   6   3   8        0.64        2.43      3.79 o
   7   3   8     1177.43     1082.96     23.13 o
   8   3   8       29.86       18.14      4.98 o
   9   3   8       25.35       19.44      5.45 o
  10   3   8       27.30       19.61      6.83 o
  11   3   8      302.03      296.41     20.78 o
 -16   4   8      167.85      164.18     16.39 o
 -15   4   8      135.69      141.15     14.57 o
 -14   4   8      205.57      193.53     16.17 o
 -13   4   8      294.37      259.94     17.62 o
 -12   4   8      249.42      243.47     15.95 o
 -11   4   8      779.92      707.86     23.81 o
 -10   4   8        2.58        3.77      4.08 o
  -9   4   8      350.97      409.49     13.06 o
  -8   4   8      763.18      761.68     20.79 o
  -7   4   8       70.41       78.14      3.52 o
  -6   4   8     1816.02     1665.90     13.07 o
  -5   4   8      122.23      158.14      5.63 o
  -4   4   8      491.22      517.85      9.81 o
  -3   4   8      161.91      178.46      4.88 o
  -2   4   8      691.41      677.61      7.24 o
  -1   4   8      248.73      234.24      5.05 o
   0   4   8     1005.91      981.37     18.77 o
   1   4   8       93.97       77.96      6.86 o
   2   4   8       57.88       56.54      4.37 o
   3   4   8      203.02      192.94      7.13 o
   4   4   8      814.99      829.42     31.41 o
   5   4   8        4.96        1.80      3.72 o
   6   4   8        2.60        7.06      4.48 o
   7   4   8        1.65        1.72      4.50 o
   8   4   8       41.11       43.19      6.26 o
   9   4   8      121.86      116.50      8.58 o
  10   4   8     1865.52     1760.07     37.02 o
  11   4   8       28.09       24.40     10.23 o
 -16   5   8        0.43       -2.48     12.97 o
 -15   5   8      391.00      409.84     33.67 o
 -14   5   8       22.48       28.17      9.19 o
 -13   5   8      280.16      299.00     18.27 o
 -12   5   8        1.09        7.53      7.35 o
 -11   5   8      131.55      130.93     12.28 o
 -10   5   8      454.71      450.04     15.59 o
  -9   5   8     1456.69     1445.78     44.78 o
  -8   5   8      127.41      134.93      7.38 o
  -7   5   8      871.68      928.20     11.16 o
  -6   5   8       10.86       19.55      2.73 o
  -5   5   8      143.39      126.70      5.84 o
  -4   5   8      569.83      599.12     10.84 o
  -3   5   8     2509.66     2449.19     38.93 o
  -2   5   8      901.52      890.52      9.45 o
  -1   5   8      543.47      532.96      9.97 o
   0   5   8       62.81       57.23      3.78 o
   1   5   8     2170.88     2106.24     51.95 o
   2   5   8      433.57      458.05     10.30 o
   3   5   8     1418.29     1404.29     41.61 o
   4   5   8       98.74       74.01      6.78 o
   5   5   8     2015.06     1758.75     48.28 o
   6   5   8       68.69       57.89      6.88 o
   7   5   8      151.88      177.72     10.68 o
   8   5   8      184.21      212.06     11.84 o
   9   5   8       96.61       98.46      8.47 o
  10   5   8        6.21       11.31      8.58 o
 -15   6   8       15.01        3.04     14.35 o
 -14   6   8      145.23      142.96     22.08 o
 -13   6   8       95.47       93.03     11.73 o
 -12   6   8       82.68       77.36     11.01 o
 -11   6   8      151.85      129.00     21.66 o
 -10   6   8      142.45      145.25      8.20 o
  -9   6   8      422.57      394.85     12.01 o
  -8   6   8      117.88      128.75      7.61 o
  -7   6   8       76.54       65.19      5.78 o
  -6   6   8       15.78       15.58      3.60 o
  -5   6   8       26.01       37.32      4.22 o
  -4   6   8      269.30      260.72      7.63 o
  -3   6   8      228.28      245.99      7.34 o
  -2   6   8      316.92      301.33      9.05 o
  -1   6   8       34.12       39.49      3.98 o
   0   6   8      213.37      226.79      7.58 o
   1   6   8     1873.78     1804.67     35.51 o
   2   6   8      901.76      900.47     31.83 o
   3   6   8        9.47       13.10      4.47 o
   4   6   8      740.88      721.37     18.44 o
   5   6   8      143.93      140.42      9.23 o
   6   6   8      192.13      200.63     10.84 o
   7   6   8       54.67       46.68      7.13 o
   8   6   8      176.01      202.45     11.90 o
   9   6   8       11.09        2.50      6.16 o
 -15   7   8      186.03      210.03     28.15 o
 -14   7   8       31.17       16.28     14.90 o
 -13   7   8        3.30        3.59     11.87 o
 -12   7   8       74.25       76.72     16.84 o
 -11   7   8     2039.79     2173.58    118.26 o
 -10   7   8       73.73       71.41      6.72 o
  -9   7   8       15.36       21.32      4.73 o
  -8   7   8        9.25       13.79      4.43 o
  -7   7   8      856.87      855.67     19.36 o
  -6   7   8       88.56       84.40      5.92 o
  -5   7   8     1632.82     1612.47     19.95 o
  -4   7   8       42.12       48.53      4.36 o
  -3   7   8      218.37      236.27      8.66 o
  -2   7   8      389.69      390.13     10.77 o
  -1   7   8      272.21      263.75     13.37 o
   0   7   8        2.46       -0.69      2.97 o
   1   7   8      986.95      930.94     21.19 o
   2   7   8       40.61       43.15      5.82 o
   3   7   8     1065.27      991.86     26.80 o
   4   7   8        0.10        6.12      4.24 o
   5   7   8      381.68      391.34     14.28 o
   6   7   8       94.04      106.01      9.06 o
   7   7   8      135.47      121.52     10.99 o
   8   7   8      181.26      181.59     13.53 o
   9   7   8      528.71      595.62     28.08 o
 -14   8   8      261.78      335.60     32.01 o
 -13   8   8        7.40       10.76     14.63 o
 -12   8   8      113.13      133.85     21.25 o
 -11   8   8        6.56        7.84      5.69 o
 -10   8   8       33.61       21.69      5.41 o
  -9   8   8      189.34      196.83     10.06 o
  -8   8   8      115.95      153.40      8.88 o
  -7   8   8      129.68      133.46      8.20 o
  -6   8   8       95.11      110.74      6.78 o
  -5   8   8      206.37      242.44      8.97 o
  -4   8   8      138.57      156.58      8.84 o
  -3   8   8      145.46      137.51      8.15 o
  -2   8   8      106.29      102.44      7.50 o
  -1   8   8        2.42        1.36      3.51 o
   0   8   8      187.39      194.85      9.85 o
   1   8   8      105.07      120.35      9.56 o
   2   8   8     2429.12     2302.18     50.46 o
   3   8   8      684.09      630.29     17.36 o
   4   8   8      201.42      205.36     10.96 o
   5   8   8       17.65       16.39      5.41 o
   6   8   8       68.41       61.58      7.75 o
   7   8   8        6.86        6.18      5.84 o
   8   8   8      256.11      310.25     21.07 o
 -13   9   8     1024.81     1010.11     50.51 o
 -12   9   8       13.45       23.46     14.63 o
 -11   9   8        6.01        6.57      7.09 o
 -10   9   8      533.86      574.26     19.53 o
  -9   9   8      385.69      383.02     16.07 o
  -8   9   8      532.00      543.03     15.98 o
  -7   9   8     2037.33     2038.08     58.34 o
  -6   9   8       28.73       28.25      5.50 o
  -5   9   8      367.46      380.98     18.24 o
  -4   9   8      129.15      115.30      8.31 o
  -3   9   8        9.24        5.20      3.90 o
  -2   9   8       63.19       59.25      6.67 o
  -1   9   8      532.85      471.83     14.83 o
   0   9   8        2.54        1.65      3.94 o
   1   9   8      614.61      580.57     19.33 o
   2   9   8       85.67       79.09      8.96 o
   3   9   8       61.21       54.96      8.17 o
   4   9   8        3.12        7.71      5.41 o
   5   9   8      208.18      228.34     16.50 o
   6   9   8      163.12      155.58     15.41 o
   7   9   8        5.70       -4.12      7.12 o
 -11  10   8       29.40       16.75      8.89 o
 -10  10   8        2.71       10.48      6.21 o
  -9  10   8        8.80        8.90      6.09 o
  -8  10   8      469.84      453.03     21.85 o
  -7  10   8       11.59       11.14      6.91 o
  -6  10   8      702.34      726.76     18.60 o
  -5  10   8      923.47      894.86     20.44 o
  -4  10   8        1.57        1.16      3.85 o
  -3  10   8       41.51       28.61      5.77 o
  -2  10   8        3.17        2.40      4.20 o
  -1  10   8      177.37      184.47     10.60 o
   0  10   8      117.87      112.15      8.99 o
   1  10   8       92.04       92.53      9.61 o
   2  10   8       39.22       35.08      7.43 o
   3  10   8       44.65       48.36      8.86 o
   4  10   8      337.47      334.48     20.88 o
   5  10   8        2.46       -0.54      6.56 o
  -9  11   8      830.65      827.19     30.54 o
  -8  11   8       94.39      102.83     12.97 o
  -7  11   8        0.97        7.76      6.93 o
  -6  11   8       16.88       10.23      7.27 o
  -5  11   8      157.67      157.38     12.25 o
  -4  11   8       98.15       98.25      8.74 o
  -3  11   8      509.86      529.58     17.06 o
  -2  11   8      459.28      448.29     15.94 o
  -1  11   8       91.39       91.47      8.75 o
   0  11   8        2.64        3.50      4.77 o
   1  11   8      267.54      277.32     15.39 o
   2  11   8       55.90       56.45     11.12 o
   3  11   8      232.27      219.80     18.15 o
   4  11   8      194.54      186.83     17.56 o
  -7  12   8       82.25       81.69     18.49 o
  -6  12   8      135.21      149.86     22.63 o
  -5  12   8       68.07       57.55     12.00 o
  -4  12   8      154.99      174.88     17.37 o
  -3  12   8       30.13       28.22      8.10 o
  -2  12   8       73.00       75.66     10.03 o
  -1  12   8        3.36       -2.47      5.56 o
   0  12   8       13.67       20.99      7.43 o
   1  12   8       25.71       23.28      7.91 o
 -17   0   9        8.36        1.93     12.70 o
 -15   0   9       67.02       63.48     16.01 o
 -13   0   9       48.16       41.95     13.52 o
 -11   0   9      868.80      774.97     34.77 o
  -9   0   9     1067.82      964.57     35.33 o
  -7   0   9     2619.32     2661.23     55.59 o
  -5   0   9     1001.52     1060.01     20.83 o
  -3   0   9        2.53        4.12      1.78 o
  -1   0   9     5921.26     6004.49    139.33 o
   1   0   9     1803.73     1865.39     76.36 o
   3   0   9     7315.05     7095.82    308.92 o
   5   0   9      646.54      702.93     59.19 o
   7   0   9      126.51      110.78      9.40 o
   9   0   9      960.54      933.63     32.37 o
  11   0   9        1.86       -2.48      9.66 o
 -17   1   9        8.07        5.14      9.43 o
 -16   1   9      165.65      159.48     16.48 o
 -15   1   9       24.18        8.86      8.88 o
 -14   1   9      327.21      305.26     18.79 o
 -13   1   9       19.41       13.34      8.33 o
 -12   1   9       32.30       32.64     10.07 o
 -11   1   9      417.47      378.75     18.34 o
 -10   1   9      390.43      339.87     17.07 o
  -9   1   9      152.12      123.10     11.12 o
  -8   1   9      492.16      449.63     18.28 o
  -7   1   9     1935.62     2175.78     61.66 o
  -6   1   9     3383.04     3716.07     73.88 o
  -5   1   9      121.58      176.23      4.50 o
  -4   1   9     4522.44     4729.78     82.82 o
  -3   1   9      715.65      733.16     10.54 o
  -2   1   9       59.40       67.19      2.55 o
  -1   1   9      391.11      438.37      7.91 o
   0   1   9      263.24      237.82      5.95 o
   1   1   9       65.13       63.98      4.00 o
   2   1   9     1648.33     1629.88     51.83 o
   3   1   9     1457.27     1394.20     47.81 o
   4   1   9      226.95      216.61     10.51 o
   5   1   9      795.68      773.70     35.85 o
   6   1   9     1212.89     1122.04     43.98 o
   7   1   9      130.36      131.77      8.10 o
   8   1   9      706.17      637.57     26.63 o
   9   1   9       23.71       26.12      6.68 o
  10   1   9        5.76        3.04      7.51 o
 -17   2   9      135.34      131.72     15.71 o
 -16   2   9        3.24       -3.55      8.47 o
 -15   2   9       69.09       54.81     11.12 o
 -14   2   9        9.80        7.04      7.81 o
 -13   2   9       19.37       17.08      8.56 o
 -12   2   9      167.46      170.51     14.32 o
 -11   2   9        8.04        6.03      6.99 o
 -10   2   9        8.79        8.24      6.71 o
  -9   2   9      544.46      492.37     19.51 o
  -8   2   9      848.49      858.25     27.65 o
  -7   2   9     1737.87     1808.92     59.39 o
  -6   2   9     1735.54     1782.37     28.33 o
  -5   2   9      413.74      430.69      8.31 o
  -4   2   9       21.06       18.77      1.68 o
  -3   2   9       42.32       50.52      2.53 o
  -2   2   9     1670.95     1671.07     20.49 o
  -1   2   9     3197.85     3333.90     68.83 o
   0   2   9        0.76        4.43      2.12 o
   1   2   9     3369.18     3356.86     69.82 o
   2   2   9      127.94      109.64      5.15 o
   3   2   9     1216.35     1201.69     45.34 o
   4   2   9      323.02      321.01     12.61 o
   5   2   9     2590.85     2474.49     84.78 o
   6   2   9      499.99      475.52     16.39 o
   7   2   9      428.95      448.64     13.42 o
   8   2   9      283.38      292.91     11.68 o
   9   2   9       82.62       73.71      8.74 o
  10   2   9      290.58      319.63     20.97 o
 -17   3   9        6.63        8.46      9.93 o
 -16   3   9      676.81      642.18     27.99 o
 -15   3   9       42.08       42.65     10.88 o
 -14   3   9      475.31      426.78     21.75 o
 -13   3   9      643.85      633.38     33.53 o
 -12   3   9       26.26        9.62      7.58 o
 -11   3   9     1205.07     1116.09     36.84 o
 -10   3   9       57.70       96.45     39.60 o
  -9   3   9      199.57      213.78     10.32 o
  -8   3   9     1145.42     1151.43     20.36 o
  -7   3   9      162.09      203.65     12.29 o
  -6   3   9      655.79      613.28     10.33 o
  -5   3   9      452.22      486.21      7.54 o
  -4   3   9       62.93       47.90      2.54 o
  -3   3   9       49.21       60.60      3.14 o
  -2   3   9     3531.57     3688.87     50.28 o
  -1   3   9      130.90      151.79      5.02 o
   0   3   9      942.72      902.74     23.63 o
   1   3   9       65.25       70.99      4.43 o
   2   3   9      787.91      827.50     23.35 o
   3   3   9        2.50        3.25      2.62 o
   4   3   9     2192.79     2045.24     74.87 o
   5   3   9      367.34      322.18     19.33 o
   6   3   9        4.71        4.29      4.02 o
   7   3   9       47.58       52.34      6.17 o
   8   3   9        4.41        3.82      4.29 o
   9   3   9       22.35       22.63      5.97 o
  10   3   9      133.21      131.33     15.31 o
 -16   4   9        6.34       -4.60      8.47 o
 -15   4   9      303.93      326.16     20.86 o
 -14   4   9        6.67       -1.30      7.29 o
 -13   4   9       99.19       90.11     12.28 o
 -12   4   9        7.95        5.56      7.38 o
 -11   4   9      148.05      147.14     13.17 o
 -10   4   9      238.58      258.72     15.31 o
  -9   4   9     1051.96     1027.43     28.02 o
  -8   4   9      425.98      421.21     11.45 o
  -7   4   9       79.52       73.90      5.59 o
  -6   4   9      243.68      249.57      8.50 o
  -5   4   9     1130.73     1226.77     16.25 o
  -4   4   9     1066.02     1043.27     17.10 o
  -3   4   9     3299.32     3248.40     27.56 o
  -2   4   9      174.67      180.45      4.34 o
  -1   4   9      426.77      426.37      7.28 o
   0   4   9      124.67      106.15      4.64 o
   1   4   9     2976.27     2843.87     79.16 o
   2   4   9      114.28      125.29      6.07 o
   3   4   9      657.08      657.69     19.24 o
   4   4   9      642.66      597.25     25.67 o
   5   4   9      540.99      512.88     18.60 o
   6   4   9        4.61        3.46      4.08 o
   7   4   9     1139.98     1064.60     33.35 o
   8   4   9      540.76      513.77     15.32 o
   9   4   9      367.33      378.25     15.68 o
  10   4   9       40.30       70.02     13.11 o
 -16   5   9      376.72      416.46     36.15 o
 -15   5   9      254.37      251.68     19.05 o
 -14   5   9      175.77      179.48     15.69 o
 -13   5   9      236.40      269.33     17.82 o
 -12   5   9      461.23      441.00     20.53 o
 -11   5   9      751.48      692.35     24.34 o
 -10   5   9      538.31      487.04     28.84 o
  -9   5   9      179.02      214.23      9.31 o
  -8   5   9     1066.18     1079.70     18.12 o
  -7   5   9      713.56      750.27     13.79 o
  -6   5   9       29.18       38.31      4.23 o
  -5   5   9       80.37       98.98      5.66 o
  -4   5   9      562.35      609.27     15.80 o
  -3   5   9     1939.60     1844.46     24.67 o
  -2   5   9      664.62      685.26     10.70 o
  -1   5   9       24.97       40.34      3.94 o
   0   5   9       18.17       18.50      3.47 o
   1   5   9       17.45       11.85      3.33 o
   2   5   9      530.90      526.74     11.45 o
   3   5   9      150.25      127.08      7.24 o
   4   5   9     1851.40     1747.48     59.87 o
   5   5   9       71.86       70.29      6.49 o
   6   5   9      176.46      190.47      9.32 o
   7   5   9       51.84       51.31      7.39 o
   8   5   9        1.31        4.56      4.86 o
   9   5   9       36.25       62.62      9.76 o
 -15   6   9      103.18       96.87     21.80 o
 -14   6   9       24.35       22.37      9.94 o
 -13   6   9      377.92      404.40     26.36 o
 -12   6   9      167.35      163.53     14.14 o
 -11   6   9      118.55      119.17     12.22 o
 -10   6   9       69.19       70.91      6.70 o
  -9   6   9      281.16      322.05     12.67 o
  -8   6   9        5.05        5.29      3.89 o
  -7   6   9      376.88      352.58     10.16 o
  -6   6   9      121.46      139.61      7.06 o
  -5   6   9     1110.64     1048.36     18.65 o
  -4   6   9       55.32       50.23      4.35 o
  -3   6   9      860.35      848.77     13.14 o
  -2   6   9      132.86      145.63      6.35 o
  -1   6   9     2193.26     2146.16     36.53 o
   0   6   9      515.08      476.24     10.82 o
   1   6   9      612.85      587.71     15.04 o
   2   6   9      511.39      479.95     12.61 o
   3   6   9      498.84      459.24     12.79 o
   4   6   9       17.18       25.69      4.88 o
   5   6   9     1317.67     1263.34     43.26 o
   6   6   9      126.62      142.34     10.11 o
   7   6   9      147.99      145.55     10.62 o
   8   6   9      323.43      372.82     21.74 o
   9   6   9      539.01      533.88     22.14 o
 -15   7   9        3.04        2.76     14.90 o
 -14   7   9      281.27      312.14     31.46 o
 -13   7   9      154.95      138.82     22.35 o
 -12   7   9      749.51      765.61     27.44 o
 -11   7   9        1.98        5.64      5.53 o
 -10   7   9     1112.75     1105.07     20.77 o
  -9   7   9       61.78       64.26      6.50 o
  -8   7   9      356.44      368.64     12.26 o
  -7   7   9       55.22       62.03      5.57 o
  -6   7   9      350.56      351.83     10.40 o
  -5   7   9        0.57        0.80      3.19 o
  -4   7   9     1387.96     1349.87     21.85 o
  -3   7   9      864.63      812.78     23.34 o
  -2   7   9     1222.83     1210.29     21.11 o
  -1   7   9      554.50      503.75     14.23 o
   0   7   9      352.84      355.91     13.78 o
   1   7   9        4.85        6.97      3.70 o
   2   7   9       39.80       40.45      5.33 o
   3   7   9       91.17       76.21      6.72 o
   4   7   9       87.13       75.15      7.68 o
   5   7   9       70.17       73.46      7.96 o
   6   7   9      640.56      636.90     21.75 o
   7   7   9       50.47       52.23      8.79 o
   8   7   9      169.38      174.24     16.66 o
 -14   8   9       41.25       49.95     17.94 o
 -13   8   9      976.57     1001.55     48.57 o
 -12   8   9       71.88       78.93     17.66 o
 -11   8   9      258.33      272.75     14.36 o
 -10   8   9      154.50      142.69      8.92 o
  -9   8   9       81.32       80.90      7.30 o
  -8   8   9       33.62       49.21      6.19 o
  -7   8   9     1272.58     1249.85     19.54 o
  -6   8   9      123.88      108.93      6.94 o
  -5   8   9     1323.69     1234.39     21.96 o
  -4   8   9        9.14       12.86      4.46 o
  -3   8   9       37.84       36.38      5.62 o
  -2   8   9       14.83        4.95      3.84 o
  -1   8   9      255.54      242.33     10.90 o
   0   8   9       54.45       62.99      6.87 o
   1   8   9      190.98      174.97      9.93 o
   2   8   9       13.31       16.86      4.54 o
   3   8   9      381.51      389.13     14.43 o
   4   8   9        3.89       10.23      4.77 o
   5   8   9      278.10      273.57     13.14 o
   6   8   9       22.54       21.31      8.64 o
   7   8   9       65.92       67.76     12.38 o
 -13   9   9       63.85       50.23     18.22 o
 -12   9   9      193.78      192.36     25.11 o
 -11   9   9       57.31       74.09     11.86 o
 -10   9   9      210.61      210.96     13.10 o
  -9   9   9      145.12      150.46      9.44 o
  -8   9   9      329.36      324.42     12.72 o
  -7   9   9       63.01       70.93      8.31 o
  -6   9   9      733.96      728.23     24.95 o
  -5   9   9       47.14       57.47      6.64 o
  -4   9   9      121.25      113.67      8.34 o
  -3   9   9      446.98      451.64     14.70 o
  -2   9   9        5.01        3.71      4.12 o
  -1   9   9      651.32      579.26     16.72 o
   0   9   9        5.45        5.34      4.46 o
   1   9   9       42.23       44.50      6.57 o
   2   9   9      444.86      448.30     15.58 o
   3   9   9        0.78        4.11      5.16 o
   4   9   9       25.04       48.06      8.43 o
   5   9   9      150.83      154.11     15.60 o
   6   9   9       14.67       15.64      8.41 o
 -11  10   9       67.17       64.03     18.49 o
 -10  10   9      385.48      376.32     17.26 o
  -9  10   9      442.89      507.56     23.71 o
  -8  10   9        0.71        0.11      5.92 o
  -7  10   9      272.87      252.57     13.89 o
  -6  10   9      103.45       91.54     10.44 o
  -5  10   9      195.09      198.88     11.03 o
  -4  10   9       94.17      118.52      8.88 o
  -3  10   9      445.17      400.27     14.80 o
  -2  10   9       26.86       31.85      6.30 o
  -1  10   9        8.22        7.76      4.83 o
   0  10   9      248.18      261.03     16.77 o
   1  10   9      958.75      973.25     23.15 o
   2  10   9        3.07        0.92      4.47 o
   3  10   9      110.87       96.19     13.37 o
   4  10   9        7.76        6.72      9.94 o
  -9  11   9       20.20       11.04     12.70 o
  -8  11   9      285.25      287.20     19.44 o
  -7  11   9      110.95       90.67     12.61 o
  -6  11   9      245.00      222.34     15.13 o
  -5  11   9       96.83       90.99      8.79 o
  -4  11   9        4.35        0.78      4.41 o
  -3  11   9        1.00       -1.64      4.40 o
  -2  11   9      592.29      561.22     18.34 o
  -1  11   9       44.08       35.18      6.99 o
   0  11   9       89.34       73.39      9.95 o
   1  11   9        2.23       -1.37      5.96 o
   2  11   9       23.82       18.41      7.29 o
  -6  12   9      192.18      190.43     24.84 o
  -5  12   9      419.13      407.00     24.58 o
  -4  12   9       57.36       48.99     11.97 o
  -3  12   9      297.80      303.59     16.87 o
  -2  12   9      131.11      132.29     12.59 o
  -1  12   9       80.53       82.41     10.87 o
 -16   0  10      526.39      516.92     36.71 o
 -14   0  10      997.87      930.90     42.78 o
 -12   0  10       15.65       24.84     11.87 o
 -10   0  10     1712.27     1599.34     47.47 o
  -8   0  10     2436.30     2450.36    124.06 o
  -6   0  10     2624.85     2776.58    103.86 o
  -4   0  10     5313.86     5323.85    195.59 o
  -2   0  10       78.98       76.94      4.46 o
   0   0  10     3682.98     3731.31    135.13 o
   2   0  10     6404.45     6404.90    251.40 o
   4   0  10       24.10       15.29      5.20 o
   6   0  10     2919.59     3045.97    195.07 o
   8   0  10       40.93       43.71     10.53 o
  10   0  10        0.91        2.21      9.94 o
 -17   1  10      124.24      108.75     15.59 o
 -16   1  10        0.48       -4.49      8.28 o
 -15   1  10       81.94       90.95     12.88 o
 -14   1  10        0.25       -1.87      7.74 o
 -13   1  10      994.47      976.97     30.15 o
 -12   1  10      418.33      365.75     19.03 o
 -11   1  10      158.26      143.60     14.35 o
 -10   1  10      202.74      181.07     14.41 o
  -9   1  10     1224.42     1150.21     50.26 o
  -8   1  10     1394.54     1340.74     41.27 o
  -7   1  10      480.42      454.40     11.14 o
  -6   1  10     1472.57     1473.56     27.67 o
  -5   1  10       10.09        6.35      1.98 o
  -4   1  10        0.76        2.57      1.55 o
  -3   1  10      147.89      122.90      3.18 o
  -2   1  10      988.82     1041.39     22.63 o
  -1   1  10       44.41       72.38      3.05 o
   0   1  10     1138.39     1113.34     26.96 o
   1   1  10       84.30       90.33      4.93 o
   2   1  10      366.64      339.49     14.91 o
   3   1  10      291.63      270.60     10.15 o
   4   1  10        0.78        3.57      3.03 o
   5   1  10      941.50      939.25     49.05 o
   6   1  10        7.75        7.41      4.31 o
   7   1  10      323.71      325.54     12.66 o
   8   1  10      278.84      275.33     11.80 o
   9   1  10     1075.38     1192.66     43.47 o
  10   1  10      208.45      213.59     19.59 o
 -17   2  10      135.50      137.18     17.39 o
 -16   2  10      637.76      633.12     28.26 o
 -15   2  10       88.23       92.74     12.95 o
 -14   2  10      314.59      299.29     19.41 o
 -13   2  10     1400.53     1259.56     39.47 o
 -12   2  10      990.51      968.23     28.96 o
 -11   2  10       89.51      101.75     12.56 o
 -10   2  10       19.27       16.28      7.42 o
  -9   2  10      118.42      147.51     10.64 o
  -8   2  10     1513.65     1591.58     54.85 o
  -7   2  10      249.29      265.09      8.04 o
  -6   2  10     1004.32     1056.31     18.15 o
  -5   2  10      898.89      883.61     14.05 o
  -4   2  10      175.33      174.41      4.58 o
  -3   2  10        2.54        5.79      1.85 o
  -2   2  10      731.53      753.08      9.43 o
  -1   2  10     4700.95     4655.57    109.73 o
   0   2  10     1545.99     1462.18     26.98 o
   1   2  10        0.08        1.09      2.08 o
   2   2  10     1700.98     1684.18     55.62 o
   3   2  10     1316.42     1339.20     46.98 o
   4   2  10     2776.18     2661.26    115.99 o
   5   2  10        6.35       12.62      4.36 o
   6   2  10      757.97      710.33     27.92 o
   7   2  10      124.50      125.07      8.31 o
   8   2  10       79.15       80.16      7.55 o
   9   2  10        3.72        3.42      6.09 o
  10   2  10      672.93      777.38     32.00 o
 -17   3  10      117.50      102.92     15.13 o
 -16   3  10        6.13       -2.03      8.95 o
 -15   3  10     1142.54     1079.70     34.14 o
 -14   3  10       58.65       40.02     10.13 o
 -13   3  10      101.81       88.86     11.98 o
 -12   3  10      104.64       92.41     11.51 o
 -11   3  10        2.42       14.01      7.59 o
 -10   3  10        3.28        4.91      6.83 o
  -9   3  10      188.58      199.79     14.29 o
  -8   3  10      676.66      680.17     29.37 o
  -7   3  10        0.77        1.26      2.49 o
  -6   3  10      299.77      347.95      6.72 o
  -5   3  10      197.66      197.74      5.53 o
  -4   3  10       44.28       35.40      3.01 o
  -3   3  10      367.72      352.09      6.87 o
  -2   3  10       12.10        8.68      2.40 o
  -1   3  10      409.95      426.55      7.47 o
   0   3  10       33.85       48.78      3.38 o
   1   3  10      675.76      644.69     13.05 o
   2   3  10       69.49       82.25      4.94 o
   3   3  10       90.68       98.72      5.89 o
   4   3  10      626.00      593.55     16.25 o
   5   3  10        1.53        3.08      3.99 o
   6   3  10        3.30        1.29      3.82 o
   7   3  10     1116.14     1076.88     29.23 o
   8   3  10       27.31       30.55      6.23 o
   9   3  10       79.55       89.02     10.67 o
 -16   4  10      383.66      384.17     23.66 o
 -15   4  10       14.29        4.98      8.76 o
 -14   4  10      122.53      136.14     14.77 o
 -13   4  10       29.24       31.39      9.23 o
 -12   4  10      627.19      623.72     24.20 o
 -11   4  10      594.56      572.16     22.81 o
 -10   4  10      244.52      221.43     16.15 o
  -9   4  10       30.73       32.99      8.25 o
  -8   4  10     2844.04     2863.22    100.46 o
  -7   4  10        0.41        0.14      2.89 o
  -6   4  10     2225.78     2135.79     41.16 o
  -5   4  10       57.81       76.14      4.42 o
  -4   4  10       29.32       28.73      3.12 o
  -3   4  10      448.02      446.16      8.35 o
  -2   4  10     2817.68     2712.79     39.28 o
  -1   4  10       13.93       18.97      2.90 o
   0   4  10       57.52       66.67      4.76 o
   1   4  10     1225.54     1236.34     31.18 o
   2   4  10       50.00       59.38      4.93 o
   3   4  10       11.56       16.31      4.24 o
   4   4  10     2712.05     2578.84     82.31 o
   5   4  10        0.14        0.55      3.83 o
   6   4  10      301.56      281.94     11.37 o
   7   4  10       11.82       12.72      5.01 o
   8   4  10      844.55      804.89     33.14 o
   9   4  10       50.51       50.37      9.24 o
 -16   5  10       53.72       70.99     13.44 o
 -15   5  10      309.18      304.55     20.25 o
 -14   5  10      296.86      318.92     19.75 o
 -13   5  10       10.72        9.48      7.97 o
 -12   5  10       42.69       49.80     12.28 o
 -11   5  10      113.51      114.07     24.15 o
 -10   5  10      301.38      289.47     16.47 o
  -9   5  10      682.73      724.52     15.69 o
  -8   5  10      125.33      154.81      8.19 o
  -7   5  10      357.26      367.04      9.96 o
  -6   5  10     1756.46     1675.03     34.46 o
  -5   5  10       62.30       60.09      4.97 o
  -4   5  10       34.13       31.71      3.39 o
  -3   5  10      648.73      657.43     11.10 o
  -2   5  10      192.83      175.02      6.75 o
  -1   5  10      454.71      455.11     10.25 o
   0   5  10     1020.93     1026.96     15.19 o
   1   5  10       49.69       52.12      4.79 o
   2   5  10        3.01       -2.71      3.04 o
   3   5  10      391.22      390.71     11.83 o
   4   5  10       70.14       89.31      6.87 o
   5   5  10      164.38      156.76      8.90 o
   6   5  10       29.35       31.23      5.76 o
   7   5  10      107.53      112.20      8.58 o
   8   5  10       80.98       74.01      9.93 o
 -15   6  10        7.41        3.88      8.83 o
 -14   6  10      336.25      337.88     20.87 o
 -13   6  10       12.61        1.93      7.56 o
 -12   6  10       13.76       19.95      8.68 o
 -11   6  10      137.12      125.08     14.21 o
 -10   6  10     1256.90     1266.83     30.82 o
  -9   6  10       62.55       75.39      6.59 o
  -8   6  10      305.36      309.07     11.05 o
  -7   6  10      351.11      401.28     10.98 o
  -6   6  10     1045.01     1038.43     16.45 o
  -5   6  10      644.85      634.43     13.63 o
  -4   6  10     4521.81     4294.52     52.89 o
  -3   6  10      937.73      910.08     14.19 o
  -2   6  10     1072.57     1076.69     23.31 o
  -1   6  10      466.26      447.30     10.71 o
   0   6  10      228.22      236.38     10.34 o
   1   6  10     1195.19     1237.11     28.72 o
   2   6  10        1.75        0.15      3.32 o
   3   6  10     1106.44     1041.37     33.76 o
   4   6  10      180.34      150.02      8.68 o
   5   6  10      260.81      241.04     12.66 o
   6   6  10     1196.12     1136.90     31.60 o
   7   6  10       98.97       75.26     19.18 o
   8   6  10      251.10      260.29     20.87 o
 -15   7  10      292.37      289.79     32.01 o
 -14   7  10      100.42       92.18     20.15 o
 -13   7  10     1754.40     1818.49    106.12 o
 -12   7  10        3.32        8.99      7.99 o
 -11   7  10        4.59        6.05      5.80 o
 -10   7  10       31.08       36.47      7.26 o
  -9   7  10        3.60        3.15      3.98 o
  -8   7  10       24.08       16.78      5.26 o
  -7   7  10      737.68      774.49     15.30 o
  -6   7  10      273.29      251.50      9.24 o
  -5   7  10       69.17       62.02      6.26 o
  -4   7  10       33.99       42.86      5.59 o
  -3   7  10      140.71      137.57      8.31 o
  -2   7  10      215.82      204.12      9.80 o
  -1   7  10     1168.29     1212.99     22.39 o
   0   7  10       31.61       41.36      5.19 o
   1   7  10        7.59        6.26      3.93 o
   2   7  10       78.92       71.29      6.51 o
   3   7  10      281.82      301.41     11.39 o
   4   7  10       70.92       55.73      6.48 o
   5   7  10      346.57      357.35     13.12 o
   6   7  10        0.05        4.34      5.73 o
   7   7  10       85.86      107.70     14.25 o
 -14   8  10      494.05      495.95     38.64 o
 -13   8  10       47.01       41.12     17.11 o
 -12   8  10      218.50      200.92     24.84 o
 -11   8  10       17.41       22.20      7.20 o
 -10   8  10      459.55      466.25     19.10 o
  -9   8  10        0.03        4.04      4.29 o
  -8   8  10       49.28       44.28      6.09 o
  -7   8  10        2.63        2.35      3.69 o
  -6   8  10     1053.98     1040.59     20.81 o
  -5   8  10      187.66      167.12      9.33 o
  -4   8  10     2521.22     2483.89     42.03 o
  -3   8  10      950.33      938.88     20.09 o
  -2   8  10       64.47       72.06      7.03 o
  -1   8  10     1507.51     1470.83     25.53 o
   0   8  10     1517.05     1498.04     27.12 o
   1   8  10        1.66        2.62      3.70 o
   2   8  10      402.03      388.57     14.85 o
   3   8  10      272.06      272.14     11.58 o
   4   8  10        2.75        7.36      4.41 o
   5   8  10      278.95      299.48     16.34 o
   6   8  10      259.20      268.13     16.17 o
 -12   9  10       15.93        9.07      8.92 o
 -11   9  10      262.53      235.21     27.60 o
 -10   9  10        0.00        3.01      5.92 o
  -9   9  10      793.22      807.14     19.49 o
  -8   9  10       25.09       31.82      8.61 o
  -7   9  10      480.83      503.54     15.67 o
  -6   9  10      100.67      114.15      8.60 o
  -5   9  10      732.20      768.02     19.13 o
  -4   9  10        0.08       -1.71      3.80 o
  -3   9  10        1.45        1.65      4.06 o
  -2   9  10      972.07     1001.02     22.04 o
  -1   9  10       20.78       27.94      5.91 o
   0   9  10      155.66      146.59      9.94 o
   1   9  10       27.36       38.92      6.84 o
   2   9  10        0.06        2.18      4.58 o
   3   9  10      100.50      110.71      9.54 o
   4   9  10       15.80       25.62      7.49 o
   5   9  10        3.26        2.19      5.90 o
 -11  10  10      227.38      203.59     22.63 o
 -10  10  10       29.29       23.18     13.80 o
  -9  10  10       29.85       39.27      9.65 o
  -8  10  10      648.55      705.21     25.97 o
  -7  10  10        0.54        1.70      5.10 o
  -6  10  10      448.53      466.22     16.01 o
  -5  10  10      102.28      109.73      9.00 o
  -4  10  10      123.27      135.16      9.76 o
  -3  10  10       73.60       64.21      7.64 o
  -2  10  10     1254.07     1227.66     35.09 o
  -1  10  10      143.11      143.97     10.24 o
   0  10  10      333.07      327.90     14.34 o
   1  10  10      118.22      129.94     11.98 o
   2  10  10       57.73       49.58      9.11 o
   3  10  10       19.36       24.18      7.78 o
  -9  11  10      163.52      171.66     24.29 o
  -8  11  10      367.00      373.96     32.84 o
  -7  11  10      138.05      131.72     14.34 o
  -6  11  10        2.72        4.71      5.16 o
  -5  11  10      452.36      502.36     17.55 o
  -4  11  10        8.87        6.15      5.48 o
  -3  11  10      296.86      314.38     18.42 o
  -2  11  10        6.18        7.37      6.57 o
  -1  11  10       55.26       52.63      9.36 o
   0  11  10       77.50       74.26     10.29 o
   1  11  10      277.38      299.00     16.98 o
 -17   0  11      222.79      230.17     27.87 o
 -15   0  11       29.33       31.46     15.46 o
 -13   0  11     5498.19     5254.22     96.04 o
 -11   0  11      838.94      775.80     36.15 o
  -9   0  11      462.50      432.47     26.77 o
  -7   0  11     1522.11     1403.94     41.40 o
  -5   0  11      290.20      278.42     12.14 o
  -3   0  11      510.61      501.58     17.97 o
  -1   0  11       30.84       46.91      4.28 o
   1   0  11       41.56       59.27      6.49 o
   3   0  11       12.36        7.72      4.51 o
   5   0  11      803.14      737.55     42.83 o
   7   0  11       53.00       59.86     11.27 o
   9   0  11       13.52       11.32     11.87 o
 -17   1  11      196.46      206.09     19.01 o
 -16   1  11       22.30       22.51     10.21 o
 -15   1  11      104.21       77.65     12.58 o
 -14   1  11      287.59      293.00     19.12 o
 -13   1  11       99.18       76.23     11.78 o
 -12   1  11     1301.47     1157.69     31.70 o
 -11   1  11       44.34       45.24      9.15 o
 -10   1  11      283.09      245.10     20.28 o
  -9   1  11        0.32        1.83      6.43 o
  -8   1  11       43.06       41.54      8.45 o
  -7   1  11      712.37      759.07     12.15 o
  -6   1  11       15.89       10.67      2.61 o
  -5   1  11      553.41      557.58     12.26 o
  -4   1  11     2385.98     2323.17     48.92 o
  -3   1  11      486.37      477.30      8.92 o
  -2   1  11      100.69       95.76      3.90 o
  -1   1  11     1990.60     1998.39     40.24 o
   0   1  11      131.93      153.67      5.16 o
   1   1  11        0.79       -2.49      2.49 o
   2   1  11       28.81       38.97      3.73 o
   3   1  11       52.90       74.38      5.18 o
   4   1  11      664.81      621.52     26.05 o
   5   1  11      950.42      884.23     44.30 o
   6   1  11     1722.08     1648.86     59.18 o
   7   1  11       63.27       65.59      7.02 o
   8   1  11      775.79      773.02     30.05 o
   9   1  11       97.07      123.45     14.93 o
 -17   2  11      392.42      378.28     24.03 o
 -16   2  11       42.03       48.75     12.19 o
 -15   2  11     1409.82     1352.28     49.40 o
 -14   2  11      228.09      217.45     17.16 o
 -13   2  11       45.50       44.39     10.43 o
 -12   2  11     1585.31     1481.40     48.99 o
 -11   2  11     1000.84      950.39     28.29 o
 -10   2  11      380.91      324.93     17.37 o
  -9   2  11      704.68      607.58     21.56 o
  -8   2  11      270.35      256.21     14.59 o
  -7   2  11        2.67        8.13      3.06 o
  -6   2  11     1365.29     1267.88     28.21 o
  -5   2  11      536.36      535.23     11.59 o
  -4   2  11      442.36      453.02      7.83 o
  -3   2  11     1560.66     1631.35     32.77 o
  -2   2  11      193.32      207.93      6.39 o
  -1   2  11        1.68        1.99      2.15 o
   0   2  11      120.47      114.41      5.14 o
   1   2  11       76.45       92.65      4.81 o
   2   2  11       29.58       25.78      3.44 o
   3   2  11       88.61      100.59      5.39 o
   4   2  11        0.58        0.68      3.68 o
   5   2  11      112.23      108.00      7.57 o
   6   2  11       30.82       20.92      5.19 o
   7   2  11        7.35        2.51      4.37 o
   8   2  11      226.93      246.56     15.46 o
   9   2  11      109.52       96.33     13.66 o
 -17   3  11      183.70      188.48     18.54 o
 -16   3  11      156.00      133.65     22.22 o
 -15   3  11       17.92       14.52      9.31 o
 -14   3  11      172.50      177.81     15.99 o
 -13   3  11       28.73       20.06      8.95 o
 -12   3  11      214.42      220.76     16.56 o
 -11   3  11        0.21       -1.79      6.60 o
 -10   3  11       52.85       40.71      8.82 o
  -9   3  11      234.17      220.64     16.01 o
  -8   3  11      426.11      403.52     12.62 o
  -7   3  11      436.95      465.43     16.23 o
  -6   3  11      256.58      235.75      6.95 o
  -5   3  11      226.68      239.23      6.25 o
  -4   3  11        4.43        5.15      2.18 o
  -3   3  11      207.81      194.58      6.58 o
  -2   3  11     3963.14     3919.96     85.38 o
  -1   3  11       17.12       24.10      3.18 o
   0   3  11       17.04       21.63      2.90 o
   1   3  11       12.22       14.15      3.13 o
   2   3  11      800.45      755.95     19.81 o
   3   3  11      341.77      298.69     10.40 o
   4   3  11      373.10      382.44     13.79 o
   5   3  11      363.47      346.72     13.06 o
   6   3  11       23.30       18.73      5.16 o
   7   3  11      207.58      225.11     11.12 o
   8   3  11      956.58      928.85     42.58 o
 -16   4  11       25.86       17.14     10.37 o
 -15   4  11      688.09      690.63     28.76 o
 -14   4  11       19.56       24.30      9.98 o
 -13   4  11       70.70       47.80     10.21 o
 -12   4  11       24.22       21.68      8.56 o
 -11   4  11      368.26      357.66     18.90 o
 -10   4  11      469.08      440.49     19.80 o
  -9   4  11      892.17      883.96     45.68 o
  -8   4  11       16.48       17.08      4.18 o
  -7   4  11      150.59      173.46      8.65 o
  -6   4  11        1.73        2.77      3.02 o
  -5   4  11     2362.00     2350.30     40.03 o
  -4   4  11       70.09       88.58      4.55 o
  -3   4  11      287.51      288.59      7.29 o
  -2   4  11      222.94      225.17      6.67 o
  -1   4  11      461.39      468.89     12.47 o
   0   4  11       58.91       69.37      4.54 o
   1   4  11      488.02      530.74     15.02 o
   2   4  11      103.06       99.59      6.08 o
   3   4  11       24.40       24.92      4.37 o
   4   4  11      157.36      127.97      9.78 o
   5   4  11      339.71      330.08     15.12 o
   6   4  11      102.24      127.51      8.79 o
   7   4  11      480.88      440.17     21.14 o
   8   4  11       26.44       37.73      8.44 o
 -16   5  11       27.12       27.55     11.30 o
 -15   5  11       17.87       10.02      9.27 o
 -14   5  11      428.18      460.32     29.81 o
 -13   5  11       42.28       20.36      9.45 o
 -12   5  11      106.69      118.76     12.92 o
 -11   5  11      815.30      801.53     45.40 o
 -10   5  11       60.92       58.31      9.82 o
  -9   5  11        7.31        1.12      4.88 o
  -8   5  11       46.10       56.94      5.85 o
  -7   5  11       80.26       73.49      5.50 o
  -6   5  11      164.95      174.70      7.69 o
  -5   5  11       45.35       58.84      4.61 o
  -4   5  11      410.98      386.30      8.44 o
  -3   5  11      155.71      141.89      5.74 o
  -2   5  11     2557.08     2502.53     28.55 o
  -1   5  11      468.48      410.53     10.17 o
   0   5  11     1166.02     1123.71     21.59 o
   1   5  11       42.82       43.54      5.22 o
   2   5  11      100.75      109.68      7.21 o
   3   5  11      175.66      160.48      8.66 o
   4   5  11      561.95      572.20     18.81 o
   5   5  11      118.18      138.87      8.87 o
   6   5  11       31.48       37.61      6.26 o
   7   5  11      405.06      407.87     18.64 o
   8   5  11      256.37      245.61     19.19 o
 -15   6  11      168.45      164.96     16.86 o
 -14   6  11       57.12       76.96     12.73 o
 -13   6  11      332.77      348.88     21.01 o
 -12   6  11      179.58      193.70     16.38 o
 -11   6  11      668.10      662.15     25.35 o
 -10   6  11       61.98       76.81      8.60 o
  -9   6  11      291.76      331.35     14.50 o
  -8   6  11      427.33      426.29     18.28 o
  -7   6  11      441.43      460.25     11.88 o
  -6   6  11      381.50      346.96     10.46 o
  -5   6  11       14.09       20.22      4.09 o
  -4   6  11      139.75      127.92      7.08 o
  -3   6  11      828.71      790.38     17.26 o
  -2   6  11      109.19      101.14      6.58 o
  -1   6  11      104.21      103.72      6.69 o
   0   6  11      713.15      703.34     17.02 o
   1   6  11        5.67        6.43      3.78 o
   2   6  11      299.02      257.44     10.50 o
   3   6  11      686.48      645.42     20.13 o
   4   6  11        0.39       -1.33      3.71 o
   5   6  11      585.25      589.70     16.34 o
   6   6  11        3.91        1.81      5.87 o
   7   6  11      482.32      498.83     21.14 o
 -14   7  11      342.99      330.33     21.36 o
 -13   7  11       38.98       40.29     10.53 o
 -12   7  11        1.67        4.28      7.86 o
 -11   7  11        0.13       -2.33      5.54 o
 -10   7  11      798.48      862.20     23.16 o
  -9   7  11      403.13      410.81     13.56 o
  -8   7  11       25.49       36.33      5.69 o
  -7   7  11       14.31       16.78      4.44 o
  -6   7  11       71.43       86.02      7.25 o
  -5   7  11       51.34       50.82      6.08 o
  -4   7  11     1181.07     1158.99     21.61 o
  -3   7  11        8.68       13.82      4.66 o
  -2   7  11      144.33      136.85      7.63 o
  -1   7  11       48.81       43.89      5.48 o
   0   7  11      445.50      439.31     12.89 o
   1   7  11       47.28       56.00      6.11 o
   2   7  11      562.88      537.07     14.75 o
   3   7  11       80.88       68.48      6.96 o
   4   7  11       77.82       79.37      7.51 o
   5   7  11        7.98       15.30      6.84 o
   6   7  11      783.91      807.16     31.80 o
 -13   8  11      738.25      712.60     43.05 o
 -12   8  11       15.03       10.19      8.95 o
 -11   8  11        9.66        9.46      6.54 o
 -10   8  11       75.32       88.69      9.60 o
  -9   8  11       41.35       48.10      6.65 o
  -8   8  11       77.61       82.75      7.63 o
  -7   8  11      540.67      585.90     16.36 o
  -6   8  11      634.80      621.72     16.91 o
  -5   8  11      272.54      298.21     12.18 o
  -4   8  11       42.20       46.08      6.35 o
  -3   8  11      394.56      405.35     14.09 o
  -2   8  11      243.44      249.39     11.65 o
  -1   8  11     1376.53     1350.99     26.56 o
   0   8  11       45.89       39.57      5.66 o
   1   8  11      311.08      272.40     12.86 o
   2   8  11      275.09      259.16     11.23 o
   3   8  11       73.84       90.35      7.85 o
   4   8  11        3.32        5.32      6.02 o
   5   8  11        2.40       -1.06      6.23 o
 -12   9  11      138.18      168.15     16.38 o
 -11   9  11        4.99       10.93      8.69 o
 -10   9  11      189.93      208.73     13.71 o
  -9   9  11      144.55      145.92     11.17 o
  -8   9  11      360.82      418.96     17.25 o
  -7   9  11        5.65        6.32      4.78 o
  -6   9  11      947.81      944.71     21.43 o
  -5   9  11       57.81       53.13      6.95 o
  -4   9  11        5.38        5.69      4.70 o
  -3   9  11        3.80        2.04      4.44 o
  -2   9  11       64.35       63.34      7.43 o
  -1   9  11      686.54      700.99     19.76 o
   0   9  11      544.84      530.39     17.43 o
   1   9  11      124.13      147.96     10.59 o
   2   9  11      320.64      337.14     17.15 o
   3   9  11      210.09      233.28     14.91 o
   4   9  11      166.73      160.77     13.46 o
 -10  10  11      269.57      324.28     30.08 o
  -9  10  11      216.71      184.49     13.17 o
  -8  10  11       14.79       19.64      6.81 o
  -7  10  11        0.97       -3.91      4.68 o
  -6  10  11      121.37      129.65      9.76 o
  -5  10  11      826.94      841.01     21.44 o
  -4  10  11       61.12       66.38      7.94 o
  -3  10  11      597.43      611.69     18.72 o
  -2  10  11       77.18       77.92      8.55 o
  -1  10  11      823.73      793.83     21.61 o
   0  10  11        9.79       10.97      6.79 o
   1  10  11      314.91      333.16     17.58 o
   2  10  11       55.71       64.48     10.00 o
  -7  11  11        8.53        7.70      8.17 o
  -6  11  11      338.55      366.66     18.14 o
  -5  11  11       32.75       36.72      8.61 o
  -4  11  11      341.27      328.89     17.41 o
  -3  11  11        3.32       -0.88      6.14 o
  -2  11  11      466.48      478.29     20.72 o
  -1  11  11        9.40        8.93      6.78 o
 -16   0  12      518.19      511.68     37.53 o
 -14   0  12      113.79      136.34     20.42 o
 -12   0  12      399.48      334.49     27.05 o
 -10   0  12       29.74       35.60     12.97 o
  -8   0  12       27.69       14.90      9.94 o
  -6   0  12      156.10      196.69     11.14 o
  -4   0  12     2936.28     2903.22    208.78 o
  -2   0  12      563.40      581.22     26.61 o
   0   0  12      492.93      500.48     34.45 o
   2   0  12     1144.83     1153.40     63.61 o
   4   0  12       62.42       58.27      7.50 o
   6   0  12      533.31      514.57     53.82 o
   8   0  12       71.54       96.60     18.49 o
 -17   1  12       95.64       66.59     17.39 o
 -16   1  12       13.67        2.93      9.34 o
 -15   1  12        3.05       -1.14      8.10 o
 -14   1  12       16.27       12.39      9.04 o
 -13   1  12     1902.91     1826.13     45.68 o
 -12   1  12       40.89       29.69      8.97 o
 -11   1  12     1387.82     1248.31     32.39 o
 -10   1  12       39.51       30.12      8.67 o
  -9   1  12     2332.11     2255.72     40.30 o
  -8   1  12       38.53       28.92      7.60 o
  -7   1  12      353.80      359.98     16.78 o
  -6   1  12     1164.55     1118.95     19.51 o
  -5   1  12        1.26        4.52      3.54 o
  -4   1  12      573.37      560.60     22.36 o
  -3   1  12     2784.04     2768.42     98.28 o
  -2   1  12        9.71       10.37      2.70 o
  -1   1  12      934.58      943.17     31.09 o
   0   1  12      386.79      359.74      8.26 o
   1   1  12      132.87      118.41      5.94 o
   2   1  12      388.47      361.98     16.21 o
   3   1  12     1462.92     1437.71     65.85 o
   4   1  12       26.92       23.45      5.13 o
   5   1  12      167.39      168.37      9.26 o
   6   1  12      152.16      149.73      9.25 o
   7   1  12      350.95      373.25     21.35 o
   8   1  12       65.83       71.97     12.14 o
 -17   2  12        2.11        0.82      9.34 o
 -16   2  12      159.47      146.45     16.47 o
 -15   2  12      391.15      413.54     23.31 o
 -14   2  12      140.71      138.01     14.64 o
 -13   2  12        1.32        2.34      7.97 o
 -12   2  12       12.73       14.69      8.19 o
 -11   2  12       32.50       25.85      8.58 o
 -10   2  12      714.22      719.59     24.78 o
  -9   2  12      472.88      481.85     20.10 o
  -8   2  12       11.16        6.48      6.29 o
  -7   2  12      345.36      337.40     19.16 o
  -6   2  12       18.81       31.78      5.38 o
  -5   2  12      340.57      351.41      8.04 o
  -4   2  12      434.77      518.31      8.76 o
  -3   2  12       35.66       47.46      3.68 o
  -2   2  12       83.87       93.24      4.29 o
  -1   2  12       15.55       12.64      2.63 o
   0   2  12      133.85      146.36      5.89 o
   1   2  12     2491.66     2535.13     76.12 o
   2   2  12       11.10       11.11      3.44 o
   3   2  12       40.60       42.84      5.40 o
   4   2  12        4.01       -0.79      3.64 o
   5   2  12      314.33      308.49     14.43 o
   6   2  12      112.98      117.11      8.46 o
   7   2  12        6.32        7.63      6.16 o
   8   2  12      394.95      420.65     23.70 o
 -16   3  12       20.24       24.37     11.39 o
 -15   3  12      527.76      495.92     25.08 o
 -14   3  12       77.88       77.98     12.39 o
 -13   3  12      391.75      311.72     19.41 o
 -12   3  12      116.18      110.59     12.88 o
 -11   3  12     1606.10     1587.58     36.98 o
 -10   3  12      159.94      167.27     14.29 o
  -9   3  12      262.52      246.56     20.56 o
  -8   3  12      399.03      393.33     38.78 o
  -7   3  12      512.15      540.57     17.74 o
  -6   3  12      685.57      691.95     12.53 o
  -5   3  12     1228.73     1216.66     21.41 o
  -4   3  12      285.26      277.69      7.02 o
  -3   3  12       35.10       41.27      4.01 o
  -2   3  12      105.12       98.86      5.42 o
  -1   3  12     3060.76     2976.24     60.33 o
   0   3  12        1.11        1.03      2.61 o
   1   3  12     1777.73     1781.00     56.72 o
   2   3  12      134.49      139.61      6.97 o
   3   3  12       26.27       26.25      4.91 o
   4   3  12       19.81       22.87      4.92 o
   5   3  12      551.84      510.98     14.73 o
   6   3  12        6.02       12.93      5.02 o
   7   3  12       51.93       47.66      8.50 o
 -16   4  12        1.02       -7.66      8.92 o
 -15   4  12        4.67       -3.41      8.55 o
 -14   4  12      993.93      983.02     32.78 o
 -13   4  12       30.22       30.08     14.63 o
 -12   4  12      332.56      297.25     18.42 o
 -11   4  12      175.00      169.41     14.57 o
 -10   4  12      299.64      287.65     17.07 o
  -9   4  12      149.97      173.48     13.76 o
  -8   4  12      602.26      617.86     21.32 o
  -7   4  12        6.23        8.12      3.43 o
  -6   4  12      100.74       70.84      5.35 o
  -5   4  12      120.13      105.28      6.19 o
  -4   4  12       37.15       32.08      3.85 o
  -3   4  12       15.31       27.53      3.40 o
  -2   4  12        8.11        5.36      2.98 o
  -1   4  12      404.07      402.21     13.58 o
   0   4  12        0.90       -2.43      2.61 o
   1   4  12       61.48       68.33      5.48 o
   2   4  12      932.48      876.53     20.39 o
   3   4  12       73.02       68.29      5.85 o
   4   4  12      140.55      148.58      8.79 o
   5   4  12       54.01       55.32      6.74 o
   6   4  12       18.07        9.37      5.68 o
   7   4  12       14.37       21.22      7.37 o
 -15   5  12      282.00      302.66     21.80 o
 -14   5  12       30.31       25.36     10.25 o
 -13   5  12      464.55      466.90     23.42 o
 -12   5  12      114.04      120.11     13.40 o
 -11   5  12      528.97      510.50     22.82 o
 -10   5  12      662.68      618.89     23.80 o
  -9   5  12       93.83       95.59      9.29 o
  -8   5  12      646.26      573.63     21.15 o
  -7   5  12      756.83      762.95     26.51 o
  -6   5  12      772.18      726.77     16.51 o
  -5   5  12     1443.01     1496.99     20.02 o
  -4   5  12      676.28      734.44     11.66 o
  -3   5  12     1355.41     1338.36     17.34 o
  -2   5  12      180.09      158.16      7.02 o
  -1   5  12      669.56      636.66     12.84 o
   0   5  12       35.79       33.99      5.07 o
   1   5  12      139.52      137.23      7.25 o
   2   5  12       10.62        9.17      3.82 o
   3   5  12      148.03      130.29      7.51 o
   4   5  12      407.38      409.86     13.94 o
   5   5  12       99.68      107.10      8.45 o
   6   5  12       84.41       83.71     10.08 o
   7   5  12      166.71      200.64     25.11 o
 -15   6  12       56.69       44.41     11.86 o
 -14   6  12      183.94      186.52     23.87 o
 -13   6  12      130.08      116.24     14.25 o
 -12   6  12      477.61      487.56     23.49 o
 -11   6  12        3.64       -4.31      6.83 o
 -10   6  12      355.99      346.90     19.13 o
  -9   6  12      159.97      123.57     10.23 o
  -8   6  12        8.40        9.78      4.02 o
  -7   6  12      300.38      299.95     10.21 o
  -6   6  12      240.67      252.72      9.45 o
  -5   6  12      181.48      179.61      9.24 o
  -4   6  12       11.13       12.07      3.73 o
  -3   6  12      400.27      414.73     11.72 o
  -2   6  12      171.57      184.66      8.52 o
  -1   6  12      180.35      207.46      9.14 o
   0   6  12      100.03      106.43      7.35 o
   1   6  12      667.70      624.04     16.91 o
   2   6  12      134.51      134.39      8.54 o
   3   6  12       13.70       21.62      5.24 o
   4   6  12       84.21       92.79      7.25 o
   5   6  12      153.25      150.36     14.71 o
   6   6  12      329.76      363.66     18.31 o
 -14   7  12      298.37      338.66     26.22 o
 -13   7  12      685.05      769.16     33.53 o
 -12   7  12       32.27       28.21     10.01 o
 -11   7  12       47.46       42.26      8.17 o
 -10   7  12       42.87       31.65      7.31 o
  -9   7  12      248.83      243.91     13.80 o
  -8   7  12       61.25       55.51      6.96 o
  -7   7  12      867.34      850.00     19.01 o
  -6   7  12       56.32       56.45      6.54 o
  -5   7  12      285.90      283.50     11.69 o
  -4   7  12       31.94       31.80      5.67 o
  -3   7  12     1004.26     1027.20     21.28 o
  -2   7  12       89.23       93.99      6.94 o
  -1   7  12      405.06      394.02     12.49 o
   0   7  12        1.15       -1.79      3.55 o
   1   7  12       58.29       52.18      6.20 o
   2   7  12       50.89       61.32      6.77 o
   3   7  12      601.17      638.44     17.05 o
   4   7  12        0.60        6.73      6.10 o
   5   7  12        6.48        1.85      7.32 o
 -13   8  12       64.32       52.43     12.14 o
 -12   8  12      131.33      140.82     14.99 o
 -11   8  12       49.08       74.91      9.77 o
 -10   8  12      160.00      149.91     12.00 o
  -9   8  12        0.78        0.51      6.07 o
  -8   8  12       31.77       29.40      6.69 o
  -7   8  12       63.56       54.11      6.81 o
  -6   8  12      560.96      578.70     16.87 o
  -5   8  12     1335.77     1298.30     29.88 o
  -4   8  12       26.69       32.04      6.09 o
  -3   8  12       82.57       75.14      7.74 o
  -2   8  12      218.16      205.89     11.10 o
  -1   8  12        9.69        4.29      4.51 o
   0   8  12      596.77      581.61     15.81 o
   1   8  12        1.31        4.90      4.34 o
   2   8  12       25.59       32.92      6.06 o
   3   8  12       57.36       68.30      9.77 o
   4   8  12       27.42       28.94      8.29 o
 -11   9  12      257.64      311.56     20.10 o
 -10   9  12       56.38       65.33     11.39 o
  -9   9  12      377.69      380.40     21.47 o
  -8   9  12       94.28      102.17     10.35 o
  -7   9  12      343.58      322.81     13.68 o
  -6   9  12      274.36      260.15     13.19 o
  -5   9  12        8.45        3.57      4.64 o
  -4   9  12       39.27       43.31      6.94 o
  -3   9  12      642.56      631.58     18.65 o
  -2   9  12      107.88      118.11      9.54 o
  -1   9  12      122.39      126.66      9.85 o
   0   9  12       25.26       22.53      6.28 o
   1   9  12      546.33      552.92     21.46 o
   2   9  12        3.58        6.54      6.29 o
  -9  10  12        3.04        2.63      7.74 o
  -8  10  12       80.22       77.26      9.81 o
  -7  10  12       32.49       41.34      7.22 o
  -6  10  12        0.88        0.39      5.05 o
  -5  10  12      162.90      153.86     10.96 o
  -4  10  12      280.80      257.05     13.28 o
  -3  10  12       18.16       16.32      6.02 o
  -2  10  12      446.74      469.86     20.16 o
  -1  10  12        5.16        9.11      6.81 o
   0  10  12       79.51       76.26     10.39 o
 -17   0  13        5.87        6.62     14.90 o
 -15   0  13     1210.57     1186.74     52.16 o
 -13   0  13        7.89       14.90     11.87 o
 -11   0  13      260.13      249.22     24.01 o
  -9   0  13     3343.39     3174.94     69.27 o
  -7   0  13      267.56      263.57     21.53 o
  -5   0  13       12.00       19.50      6.04 o
  -3   0  13     4228.08     3969.18    365.13 o
  -1   0  13       17.15       13.48      4.71 o
   1   0  13       52.73       54.60      7.02 o
   3   0  13      442.31      446.28     30.70 o
   5   0  13        0.76        0.10      6.56 o
   7   0  13     1420.50     1546.07     60.16 o
 -17   1  13      167.82      156.32     17.37 o
 -16   1  13      897.71      905.45     33.95 o
 -15   1  13       99.46      109.73     14.25 o
 -14   1  13      363.94      335.65     20.68 o
 -13   1  13       12.86       12.42      8.59 o
 -12   1  13     1697.15     1619.35     38.63 o
 -11   1  13      132.10      120.20     12.77 o
 -10   1  13     2301.78     2134.35     52.16 o
  -9   1  13        0.54       -0.77      6.01 o
  -8   1  13       34.25       33.33      7.99 o
  -7   1  13        5.27        6.72      5.89 o
  -6   1  13      148.58      140.11      8.85 o
  -5   1  13     1365.86     1308.65     38.96 o
  -4   1  13      581.27      570.97     29.88 o
  -3   1  13     1437.22     1443.06     66.38 o
  -2   1  13      603.92      570.46     20.59 o
  -1   1  13      813.48      834.86     22.39 o
   0   1  13     1907.60     1887.35     84.23 o
   1   1  13     1092.99     1142.47     43.05 o
   2   1  13       65.60       61.98      5.23 o
   3   1  13      157.02      167.96      8.90 o
   4   1  13      616.71      638.71     27.62 o
   5   1  13       17.21       28.49      5.69 o
   6   1  13       23.51       41.19      9.85 o
   7   1  13      310.87      365.34     22.05 o
 -16   2  13       16.93       21.32     10.60 o
 -15   2  13        1.16        8.97      9.12 o
 -14   2  13      328.52      317.20     21.05 o
 -13   2  13      191.61      198.90     16.66 o
 -12   2  13      393.87      369.35     20.47 o
 -11   2  13      354.04      359.39     19.41 o
 -10   2  13      728.42      661.08     24.29 o
  -9   2  13      803.19      756.28     25.67 o
  -8   2  13       22.33       20.97      7.30 o
  -7   2  13       87.89       83.14     10.04 o
  -6   2  13      553.51      574.06     15.41 o
  -5   2  13     1004.27      994.42     26.36 o
  -4   2  13      170.55      167.53      6.53 o
  -3   2  13       29.10       30.06      3.86 o
  -2   2  13       22.69       20.53      3.64 o
  -1   2  13      543.18      512.31     14.19 o
   0   2  13      244.00      244.87      7.48 o
   1   2  13      334.84      299.66     11.79 o
   2   2  13      270.61      276.81     10.82 o
   3   2  13       90.55      103.77      7.40 o
   4   2  13      213.77      197.42      9.92 o
   5   2  13      127.37      141.25      9.06 o
   6   2  13      694.02      782.06     23.78 o
   7   2  13      280.00      311.26     20.68 o
 -16   3  13        5.48       -2.29      9.66 o
 -15   3  13        1.28       -1.51      8.16 o
 -14   3  13      347.03      362.02     22.21 o
 -13   3  13       60.27       63.82     13.66 o
 -12   3  13      464.01      428.77     21.66 o
 -11   3  13       60.57       80.49     15.32 o
 -10   3  13      414.44      412.39     30.50 o
  -9   3  13      622.42      557.27     22.03 o
  -8   3  13     3756.64     3567.57    107.91 o
  -7   3  13       56.97       56.20      9.07 o
  -6   3  13       26.79       25.96      4.80 o
  -5   3  13       16.58       18.19      3.84 o
  -4   3  13     1014.77     1025.75     19.33 o
  -3   3  13       12.75        6.04      3.12 o
  -2   3  13      136.64      133.93      6.37 o
  -1   3  13     1337.11     1311.37     33.60 o
   0   3  13      128.23      128.55      6.71 o
   1   3  13       16.37       11.86      3.77 o
   2   3  13      262.26      272.78     12.05 o
   3   3  13       17.08       12.94      4.51 o
   4   3  13       34.01       28.71      5.49 o
   5   3  13      135.45      145.46      9.24 o
   6   3  13       99.99      115.00     11.20 o
 -16   4  13      253.15      230.49     20.58 o
 -15   4  13      124.53      123.41     15.42 o
 -14   4  13        0.53        1.09      8.35 o
 -13   4  13      168.69      160.33     15.41 o
 -12   4  13       48.79       49.23     10.49 o
 -11   4  13     1107.80     1089.62     31.91 o
 -10   4  13        0.02       -2.12      6.18 o
  -9   4  13       22.61       19.36      7.74 o
  -8   4  13        7.93       13.58      5.86 o
  -7   4  13      398.07      373.40     17.77 o
  -6   4  13       82.88       71.12      5.60 o
  -5   4  13      549.53      559.09     12.46 o
  -4   4  13     1102.26     1130.67     19.87 o
  -3   4  13      150.96      155.25      7.88 o
  -2   4  13      151.84      154.54      7.78 o
  -1   4  13     1162.88     1145.49     33.59 o
   0   4  13      114.78      112.71      7.16 o
   1   4  13     1616.87     1538.02     34.56 o
   2   4  13        0.02        1.29      3.43 o
   3   4  13        3.60        3.64      4.36 o
   4   4  13      466.07      475.79     19.12 o
   5   4  13      263.93      296.15     15.61 o
   6   4  13       29.51       35.74      8.11 o
 -15   5  13      486.26      512.93     35.46 o
 -14   5  13      251.46      244.18     19.08 o
 -13   5  13      262.99      266.52     19.29 o
 -12   5  13      312.38      284.77     18.73 o
 -11   5  13      108.83       92.49     12.09 o
 -10   5  13      494.45      442.58     21.39 o
  -9   5  13       19.38       15.23      6.29 o
  -8   5  13      509.08      490.63     25.32 o
  -7   5  13      684.58      702.02     14.49 o
  -6   5  13     1032.53     1026.24     19.52 o
  -5   5  13      162.22      144.84      6.76 o
  -4   5  13      927.75      939.11     16.93 o
  -3   5  13        0.06        0.63      2.99 o
  -2   5  13      473.35      471.00     16.21 o
  -1   5  13      268.29      249.30      9.98 o
   0   5  13        1.90        3.48      3.79 o
   1   5  13      229.44      253.58     11.90 o
   2   5  13      418.80      422.41     12.09 o
   3   5  13      176.43      152.62      9.46 o
   4   5  13        1.33        5.23      4.56 o
   5   5  13        4.11        0.34      5.56 o
 -14   6  13        0.27       -4.94      8.21 o
 -13   6  13      648.09      630.46     54.23 o
 -12   6  13       15.65       17.26      8.83 o
 -11   6  13      582.89      516.85     23.71 o
 -10   6  13      532.94      556.72     19.47 o
  -9   6  13      127.17      120.34     10.33 o
  -8   6  13        2.80        2.24      5.38 o
  -7   6  13       28.44       32.87      5.17 o
  -6   6  13       60.87       58.49      6.38 o
  -5   6  13       39.74       43.24      5.94 o
  -4   6  13      506.67      533.24     15.28 o
  -3   6  13     1260.51     1297.80     22.66 o
  -2   6  13      126.59      131.00      7.81 o
  -1   6  13        2.24        4.71      3.97 o
   0   6  13      107.78       96.92      7.36 o
   1   6  13      674.87      644.91     16.28 o
   2   6  13        1.32        3.15      4.30 o
   3   6  13      725.81      743.81     17.07 o
   4   6  13      285.09      326.23     16.90 o
   5   6  13       70.21       78.79     10.51 o
 -13   7  13       18.79       17.83      9.81 o
 -12   7  13      877.10      912.27     32.00 o
 -11   7  13      192.23      181.92     16.00 o
 -10   7  13      123.58      137.73     11.58 o
  -9   7  13       16.82       17.03      6.91 o
  -8   7  13       17.62       12.07      6.42 o
  -7   7  13       40.84       42.17      6.41 o
  -6   7  13     1904.20     1882.50     28.59 o
  -5   7  13       53.60       49.31      6.51 o
  -4   7  13       60.94       66.63      7.16 o
  -3   7  13      436.76      450.15     14.99 o
  -2   7  13      658.41      697.81     18.12 o
  -1   7  13       50.68       46.76      5.94 o
   0   7  13      771.52      767.71     17.84 o
   1   7  13        1.40        2.74      4.20 o
   2   7  13       19.22       20.83      5.61 o
   3   7  13       50.07       58.26      9.23 o
   4   7  13      477.18      507.84     25.92 o
 -12   8  13       66.67       73.58     12.86 o
 -11   8  13       81.94       95.19     10.87 o
 -10   8  13        2.20       -0.29      6.60 o
  -9   8  13      684.54      738.45     28.76 o
  -8   8  13      274.74      307.96     15.89 o
  -7   8  13      232.79      233.65     11.74 o
  -6   8  13      101.90      116.17      9.03 o
  -5   8  13      109.67      118.11      9.04 o
  -4   8  13      140.16      140.85      9.76 o
  -3   8  13      864.20      931.52     21.93 o
  -2   8  13       41.20       44.66      6.93 o
  -1   8  13      303.79      292.05     11.75 o
   0   8  13       14.02       11.18      4.90 o
   1   8  13      116.35      138.79     10.51 o
   2   8  13       15.89       18.97      7.23 o
   3   8  13      321.02      307.63     17.14 o
 -11   9  13        1.46       10.37      8.88 o
 -10   9  13      347.35      374.50     22.43 o
  -9   9  13        2.92        5.80      7.82 o
  -8   9  13      611.31      586.54     21.65 o
  -7   9  13      127.18      142.90     10.25 o
  -6   9  13        2.88       10.93      5.44 o
  -5   9  13      321.80      346.01     14.47 o
  -4   9  13      406.53      419.00     15.78 o
  -3   9  13        3.52        2.05      4.88 o
  -2   9  13      560.12      634.36     19.44 o
  -1   9  13        2.61        2.45      5.97 o
   0   9  13      123.94      131.87     12.32 o
   1   9  13      128.27      131.87     12.48 o
  -8  10  13      150.21      138.98     15.80 o
  -7  10  13       53.69       61.51      8.33 o
  -6  10  13      130.36      135.31     10.64 o
  -5  10  13      513.91      568.44     22.02 o
  -4  10  13       23.36       22.90      8.10 o
  -3  10  13       13.23       13.08      7.32 o
  -2  10  13      322.21      337.07     18.10 o
 -16   0  14      181.62      165.32     24.56 o
 -14   0  14      305.44      289.79     28.98 o
 -12   0  14      438.16      429.71     30.91 o
 -10   0  14     2358.26     2257.01     62.10 o
  -8   0  14     1288.31     1180.67     43.33 o
  -6   0  14     5373.02     5195.99     85.83 o
  -4   0  14      118.60      116.52     10.60 o
  -2   0  14       35.20       33.32      7.50 o
   0   0  14      583.55      620.20     43.89 o
   2   0  14      230.32      226.80     13.94 o
   4   0  14      736.10      672.04     54.51 o
   6   0  14      312.88      348.29     30.63 o
 -16   1  14      312.37      311.87     22.05 o
 -15   1  14      710.69      706.77     29.92 o
 -14   1  14        0.86       -0.37      8.33 o
 -13   1  14      141.62      131.26     14.32 o
 -12   1  14      244.43      226.15     17.76 o
 -11   1  14      141.79      140.79     13.64 o
 -10   1  14      743.34      687.63     25.27 o
  -9   1  14     1491.92     1415.97     43.88 o
  -8   1  14      622.55      595.34     22.52 o
  -7   1  14      419.50      450.25     24.01 o
  -6   1  14       69.24       66.69      9.34 o
  -5   1  14      178.37      220.69     11.10 o
  -4   1  14        4.84        9.40      4.25 o
  -3   1  14      181.69      211.59     11.55 o
  -2   1  14       10.44        4.24      4.07 o
  -1   1  14      323.82      349.08     13.64 o
   0   1  14       35.94       42.14      4.57 o
   1   1  14       94.63      118.10      6.61 o
   2   1  14       19.40       18.07      4.75 o
   3   1  14      553.16      547.92     26.79 o
   4   1  14      133.41      152.03     12.86 o
   5   1  14       11.73       27.72      8.97 o
   6   1  14       34.61       45.38     10.53 o
 -16   2  14      247.24      270.49     21.53 o
 -15   2  14       18.64       21.27     10.43 o
 -14   2  14      466.09      446.56     23.80 o
 -13   2  14      217.43      216.15     17.37 o
 -12   2  14      142.74      149.30     14.54 o
 -11   2  14      367.34      304.88     18.64 o
 -10   2  14      991.51      951.23     29.45 o
  -9   2  14       76.43       66.21     10.32 o
  -8   2  14     2212.34     2057.31     40.15 o
  -7   2  14      593.71      599.72     22.13 o
  -6   2  14      371.30      325.84     16.98 o
  -5   2  14     2121.10     2031.54     54.58 o
  -4   2  14      967.95      936.52     29.88 o
  -3   2  14       15.12        7.54      3.76 o
  -2   2  14      975.60      998.09     27.65 o
  -1   2  14       64.98       60.91      5.06 o
   0   2  14       47.13       59.37      5.78 o
   1   2  14      227.18      250.92     11.59 o
   2   2  14     1055.17     1016.52     47.52 o
   3   2  14      271.92      275.65     11.30 o
   4   2  14       34.42       44.82      6.30 o
   5   2  14       79.82       84.02      9.54 o
   6   2  14       12.27       10.90      7.81 o
 -16   3  14      138.52      147.01     17.17 o
 -15   3  14       18.65       21.33     10.37 o
 -14   3  14        0.24       -3.11      8.48 o
 -13   3  14       71.06       68.17     14.77 o
 -12   3  14        1.94        6.29      8.42 o
 -11   3  14      825.14      816.03     28.38 o
 -10   3  14        0.03       -5.56      5.56 o
  -9   3  14      188.44      164.77     14.15 o
  -8   3  14      208.66      180.63     14.44 o
  -7   3  14     1154.53     1132.03     34.22 o
  -6   3  14        4.69        5.15      4.09 o
  -5   3  14      235.19      262.27     10.62 o
  -4   3  14       18.41       19.26      4.16 o
  -3   3  14      100.34       77.20      5.36 o
  -2   3  14      163.39      175.48      8.27 o
  -1   3  14      652.58      704.15     15.14 o
   0   3  14        7.95        8.89      4.05 o
   1   3  14      553.32      554.72     25.45 o
   2   3  14       47.42       71.67      6.84 o
   3   3  14       46.25       44.49      6.23 o
   4   3  14      439.35      447.14     15.95 o
   5   3  14      157.45      151.19     12.15 o
 -15   4  14      114.84       97.25     14.73 o
 -14   4  14      854.90      860.09     32.49 o
 -13   4  14        0.46       -1.32      7.73 o
 -12   4  14      215.83      207.07     16.88 o
 -11   4  14       15.55       12.63      8.13 o
 -10   4  14      146.41      157.14     14.14 o
  -9   4  14       82.79       72.18     10.63 o
  -8   4  14      643.14      597.89     24.70 o
  -7   4  14        0.56       -0.69      4.90 o
  -6   4  14      109.20       97.90      7.45 o
  -5   4  14       38.95       35.66      5.44 o
  -4   4  14      711.45      724.70     18.69 o
  -3   4  14      265.32      245.31      9.40 o
  -2   4  14      583.95      584.44     21.21 o
  -1   4  14       29.95       31.64      5.07 o
   0   4  14      862.46      854.98     29.75 o
   1   4  14       13.78        9.03      4.52 o
   2   4  14     2047.21     2062.49     80.07 o
   3   4  14       23.93       18.79      5.36 o
   4   4  14       24.48       26.48      7.06 o
   5   4  14        6.41        5.80      5.84 o
 -15   5  14      116.68      121.81     16.27 o
 -14   5  14       51.53       57.61     14.08 o
 -13   5  14       88.57       94.65     13.66 o
 -12   5  14        0.02        2.75     11.32 o
 -11   5  14      768.25      753.95     28.38 o
 -10   5  14       95.00       98.82     12.45 o
  -9   5  14        1.57       -3.52      6.01 o
  -8   5  14      315.83      322.91     15.07 o
  -7   5  14      638.25      637.29     21.08 o
  -6   5  14       61.88       48.19      6.21 o
  -5   5  14     1087.02     1112.65     21.01 o
  -4   5  14      626.73      666.44     20.95 o
  -3   5  14        2.49        1.38      3.64 o
  -2   5  14        0.19        0.61      3.69 o
  -1   5  14       65.79       73.70      6.56 o
   0   5  14      172.04      192.85      9.69 o
   1   5  14      364.37      353.28     14.52 o
   2   5  14       67.96       80.26      7.52 o
   3   5  14       45.55       45.08      8.54 o
   4   5  14       52.31       64.95     11.80 o
 -14   6  14        0.76        3.49      9.01 o
 -13   6  14      259.64      273.91     20.27 o
 -12   6  14      830.70      868.47     48.02 o
 -11   6  14       38.43       31.92      9.95 o
 -10   6  14      337.12      306.49     19.12 o
  -9   6  14       20.16       17.50      6.79 o
  -8   6  14       30.73       27.98      7.17 o
  -7   6  14        2.90       -2.48      6.03 o
  -6   6  14      107.26      107.95      8.17 o
  -5   6  14      215.90      255.14     11.47 o
  -4   6  14      731.87      748.61     18.45 o
  -3   6  14        0.38        0.94      4.06 o
  -2   6  14      104.00      106.96      7.59 o
  -1   6  14       18.95       22.48      5.20 o
   0   6  14      708.96      691.60     16.99 o
   1   6  14       46.07       56.63      6.75 o
   2   6  14      348.23      334.18     14.54 o
   3   6  14      220.63      254.40     19.12 o
 -13   7  14        1.13        8.95      8.98 o
 -12   7  14       79.64       63.03     12.08 o
 -11   7  14        0.70       -7.09      7.09 o
 -10   7  14      169.51      148.91     14.22 o
  -9   7  14      913.77      893.92     34.64 o
  -8   7  14       55.10       52.05     10.41 o
  -7   7  14      179.31      185.13     10.58 o
  -6   7  14      247.18      246.76     11.77 o
  -5   7  14       77.31       79.04      7.84 o
  -4   7  14      167.36      157.03     10.17 o
  -3   7  14     1504.83     1566.57     35.57 o
  -2   7  14      199.48      203.60     11.51 o
  -1   7  14        5.95        8.33      4.45 o
   0   7  14        0.25        2.61      4.48 o
   1   7  14        4.03       -0.72      4.94 o
   2   7  14        8.90       14.79      6.95 o
 -11   8  14        9.74       -0.42      7.60 o
 -10   8  14      320.82      334.59     21.34 o
  -9   8  14       35.57       43.61     10.80 o
  -8   8  14      334.23      348.62     21.25 o
  -7   8  14      109.73      140.20     10.01 o
  -6   8  14      180.55      187.07     11.19 o
  -5   8  14        9.23        9.85      5.37 o
  -4   8  14        0.84        4.16      4.82 o
  -3   8  14      139.46      137.22     10.20 o
  -2   8  14      651.25      669.20     19.62 o
  -1   8  14        7.65       12.00      4.81 o
   0   8  14      769.00      799.77     21.73 o
   1   8  14      397.04      418.61     25.49 o
  -9   9  14      115.01      129.73     15.22 o
  -8   9  14      126.00      114.52     11.89 o
  -7   9  14       29.02       29.71      7.00 o
  -6   9  14       30.75       17.21      6.10 o
  -5   9  14       20.39       20.36      6.32 o
  -4   9  14       76.11       76.48      8.61 o
  -3   9  14       34.17       28.61      8.02 o
  -2   9  14      198.49      209.29     14.65 o
  -1   9  14      510.45      514.45     21.31 o
 -15   0  15      361.83      413.43     33.95 o
 -13   0  15      415.32      375.62     31.19 o
 -11   0  15       27.78       32.57     13.25 o
  -9   0  15     2177.97     2237.69     62.37 o
  -7   0  15       92.11       92.46     15.46 o
  -5   0  15     1371.00     1479.56     48.02 o
  -3   0  15     1475.59     1437.44    104.32 o
  -1   0  15      206.13      185.27     34.50 o
   1   0  15      429.32      426.21     24.83 o
   3   0  15      668.72      681.39     40.98 o
   5   0  15      366.53      352.99     30.36 o
 -16   1  15      124.56      133.32     16.87 o
 -15   1  15      211.53      190.90     18.12 o
 -14   1  15       38.15       43.13     11.31 o
 -13   1  15        8.69        1.78      8.19 o
 -12   1  15        8.48        7.01      7.89 o
 -11   1  15       94.64       78.67     11.90 o
 -10   1  15       10.65       15.69      8.05 o
  -9   1  15        5.71        3.68      6.88 o
  -8   1  15      303.89      339.73     20.84 o
  -7   1  15        3.71        2.39      6.04 o
  -6   1  15     2038.61     2218.87     41.64 o
  -5   1  15      505.72      524.25     21.07 o
  -4   1  15      525.07      509.55     24.34 o
  -3   1  15       68.68       71.31      6.83 o
  -2   1  15     1152.53     1122.40     68.40 o
  -1   1  15      124.93      129.85      9.76 o
   0   1  15      230.82      232.68     11.04 o
   1   1  15      172.81      187.83     12.47 o
   2   1  15      286.34      276.95     11.21 o
   3   1  15       21.50       29.69      5.78 o
   4   1  15      799.55      859.04     30.25 o
   5   1  15      262.05      307.98     20.10 o
 -16   2  15       56.91       70.03     13.86 o
 -15   2  15      217.67      195.07     19.46 o
 -14   2  15        0.39       -5.72      7.94 o
 -13   2  15      134.88      133.47     14.83 o
 -12   2  15      532.97      517.58     24.29 o
 -11   2  15      659.04      596.24     38.64 o
 -10   2  15       74.81       72.68     11.87 o
  -9   2  15      219.56      245.91     16.59 o
  -8   2  15      426.32      449.19     35.60 o
  -7   2  15     1349.89     1416.04     34.20 o
  -6   2  15      313.93      337.73     17.56 o
  -5   2  15      559.27      582.08     17.35 o
  -4   2  15       21.28       20.93      5.73 o
  -3   2  15      560.91      546.82     29.72 o
  -2   2  15      363.25      392.91     15.77 o
  -1   2  15      194.48      195.30      8.99 o
   0   2  15      209.87      207.20     11.29 o
   1   2  15      645.27      688.70     42.86 o
   2   2  15      206.33      200.82     12.60 o
   3   2  15      531.52      526.09     25.23 o
   4   2  15        0.23        2.83      5.40 o
 -15   3  15       13.72       23.83     10.92 o
 -14   3  15       31.83       26.24     10.60 o
 -13   3  15        1.78        2.12      7.97 o
 -12   3  15       12.52        7.51      8.97 o
 -11   3  15       33.26       25.28      9.38 o
 -10   3  15      961.86      929.23     30.04 o
  -9   3  15       57.90       56.52     10.24 o
  -8   3  15      444.52      449.60     20.95 o
  -7   3  15      855.94      877.67     27.30 o
  -6   3  15      723.32      748.59     25.18 o
  -5   3  15       16.44       18.83      5.02 o
  -4   3  15      372.70      394.77     13.01 o
  -3   3  15       49.04       44.45      6.12 o
  -2   3  15        1.31        2.09      3.72 o
  -1   3  15      287.71      286.69     10.80 o
   0   3  15      428.34      397.51     12.56 o
   1   3  15        0.17        1.70      4.80 o
   2   3  15      560.40      575.50     17.81 o
   3   3  15       24.05       19.92      7.04 o
   4   3  15        2.55        1.19      6.63 o
 -15   4  15       30.14       12.37     10.82 o
 -14   4  15      239.39      268.48     20.87 o
 -13   4  15      301.38      279.30     19.91 o
 -12   4  15       23.04       20.92      9.34 o
 -11   4  15      361.75      360.16     29.81 o
 -10   4  15      106.75       97.98     12.29 o
  -9   4  15       88.78       87.76     11.69 o
  -8   4  15      408.60      406.52     20.25 o
  -7   4  15     1351.03     1385.49     38.82 o
  -6   4  15       43.79       41.16      7.26 o
  -5   4  15       36.56       36.13      5.80 o
  -4   4  15       19.16       18.91      5.94 o
  -3   4  15      462.01      457.23     17.14 o
  -2   4  15       15.89       16.98      4.63 o
  -1   4  15      868.89      907.49     34.13 o
   0   4  15      186.06      178.67      9.45 o
   1   4  15       66.86       61.67      7.58 o
   2   4  15       18.17        8.33      5.59 o
   3   4  15      378.12      386.03     22.91 o
   4   4  15      184.41      209.75     24.29 o
 -14   5  15        2.89        1.83      9.47 o
 -13   5  15        0.14       -5.66      7.66 o
 -12   5  15      387.20      352.14     21.46 o
 -11   5  15       56.40       56.98     11.27 o
 -10   5  15      333.73      353.41     20.49 o
  -9   5  15       56.15       48.37     10.43 o
  -8   5  15      510.09      512.22     18.83 o
  -7   5  15        0.83       -0.14      5.38 o
  -6   5  15      243.95      229.93     16.58 o
  -5   5  15        0.38        3.33      4.99 o
  -4   5  15      261.92      258.99     13.67 o
  -3   5  15      384.15      406.74     14.04 o
  -2   5  15       52.47       49.71      5.98 o
  -1   5  15       37.84       49.53      6.28 o
   0   5  15      117.84      106.73      8.08 o
   1   5  15      348.00      335.98     12.80 o
   2   5  15      183.67      184.80     13.42 o
   3   5  15       76.97       87.70     12.88 o
 -13   6  15      292.20      269.25     20.10 o
 -12   6  15        1.65        1.38      8.09 o
 -11   6  15        0.92       -6.94      6.94 o
 -10   6  15       20.66       24.29      9.37 o
  -9   6  15      269.05      264.12     18.15 o
  -8   6  15      348.89      369.60     20.98 o
  -7   6  15       51.87       56.45     10.53 o
  -6   6  15       63.15       59.03      8.35 o
  -5   6  15     1256.92     1235.44     28.40 o
  -4   6  15        1.64        0.21      4.25 o
  -3   6  15      205.89      199.14     11.08 o
  -2   6  15       12.54       15.83      5.45 o
  -1   6  15      102.64      108.79      8.12 o
   0   6  15      221.50      240.25     11.21 o
   1   6  15      598.77      623.55     19.19 o
   2   6  15       94.59       91.32     13.43 o
 -12   7  15      108.16      110.41     15.01 o
 -11   7  15       27.46       22.11     13.52 o
 -10   7  15       72.67       70.18     12.25 o
  -9   7  15       45.29       48.61     10.83 o
  -8   7  15      143.85      149.75     14.99 o
  -7   7  15       32.81       30.77      9.94 o
  -6   7  15       27.03       31.33      7.25 o
  -5   7  15       31.58       27.76      6.25 o
  -4   7  15        1.63        7.83      5.09 o
  -3   7  15        1.17        6.46      4.89 o
  -2   7  15      102.10      108.92      9.16 o
  -1   7  15       20.03       19.19      5.43 o
   0   7  15      227.56      242.27     12.86 o
   1   7  15        1.77       -1.74      5.95 o
 -10   8  15       30.65       29.86     10.57 o
  -9   8  15     1684.77     1802.00     46.54 o
  -8   8  15       10.19        5.12      8.21 o
  -7   8  15      189.41      169.92     16.58 o
  -6   8  15        0.86        5.05      5.77 o
  -5   8  15      100.26      101.77      9.29 o
  -4   8  15      105.13      112.69      9.66 o
  -3   8  15      115.55      104.69      9.47 o
  -2   8  15       19.34       17.09      7.32 o
  -1   8  15       15.52       13.17      7.43 o
  -7   9  15      133.78      126.14     18.22 o
  -6   9  15       53.60       64.13      8.40 o
  -5   9  15       64.83       64.46      9.99 o
  -4   9  15        1.00       -4.14      6.95 o
 -14   0  16      667.55      697.42     42.23 o
 -12   0  16      792.35      852.24     43.61 o
 -10   0  16       81.08       71.76     15.73 o
  -8   0  16     1257.26     1264.84     48.30 o
  -6   0  16       28.35       44.43     12.70 o
  -4   0  16       12.57       23.18     10.21 o
  -2   0  16     2116.04     2124.65    203.95 o
   0   0  16       77.96       69.36     13.66 o
   2   0  16      517.92      406.53     32.57 o
 -15   1  16      376.23      416.36     24.88 o
 -14   1  16      178.95      170.29     17.23 o
 -13   1  16       10.59        6.73      8.68 o
 -12   1  16      363.28      356.99     21.56 o
 -11   1  16       84.51       69.61     12.97 o
 -10   1  16       17.33       20.38      8.38 o
  -9   1  16       40.84       34.24      9.06 o
  -8   1  16      203.42      219.21     15.90 o
  -7   1  16      113.37       91.23     11.51 o
  -6   1  16      164.69      189.86     14.44 o
  -5   1  16     1160.36     1115.18     33.81 o
  -4   1  16       55.33       67.32      7.95 o
  -3   1  16      760.73      682.71     23.02 o
  -2   1  16       88.04       78.67      7.34 o
  -1   1  16       66.91       85.83      7.88 o
   0   1  16       44.44       47.36      8.26 o
   1   1  16      904.14      859.56     47.00 o
   2   1  16       89.47       95.44     11.46 o
   3   1  16       67.67       72.31     15.73 o
 -15   2  16        0.42        3.01      9.56 o
 -14   2  16       51.83       57.46     12.69 o
 -13   2  16      546.13      516.80     25.75 o
 -12   2  16      390.47      368.97     35.46 o
 -11   2  16      346.11      349.76     20.58 o
 -10   2  16      204.77      208.44     16.84 o
  -9   2  16       23.28       17.55      8.38 o
  -8   2  16        3.23        4.51      6.93 o
  -7   2  16      681.32      678.78     25.45 o
  -6   2  16      350.96      349.31     18.73 o
  -5   2  16       46.37       44.53      8.84 o
  -4   2  16      483.54      498.78     17.10 o
  -3   2  16      785.76      796.92     45.04 o
  -2   2  16      276.27      270.45     13.86 o
  -1   2  16       68.06       58.67      8.38 o
   0   2  16      696.84      641.93     28.50 o
   1   2  16       27.03       25.26      6.48 o
   2   2  16      520.83      553.43     31.59 o
   3   2  16       87.46       98.79     12.86 o
 -15   3  16        3.97       -5.56      8.64 o
 -14   3  16       31.58       37.36     11.67 o
 -13   3  16       34.23       37.39     11.41 o
 -12   3  16      223.33      241.92     24.29 o
 -11   3  16      101.09      100.30     13.06 o
 -10   3  16        2.60        5.81      7.30 o
  -9   3  16      107.86       95.67     12.49 o
  -8   3  16       14.60       15.00      7.99 o
  -7   3  16      941.60      938.46     29.54 o
  -6   3  16      676.51      699.79     25.29 o
  -5   3  16      235.20      202.43     14.77 o
  -4   3  16       38.66       47.07      7.42 o
  -3   3  16      119.22      102.86      9.60 o
  -2   3  16      271.00      246.36     11.77 o
  -1   3  16     1270.38     1225.66     62.58 o
   0   3  16      214.04      213.54     13.96 o
   1   3  16       91.66       96.56      9.11 o
   2   3  16        7.10       10.76      6.77 o
   3   3  16      394.56      468.48     26.91 o
 -14   4  16       35.76       44.27     12.17 o
 -13   4  16        7.41       -0.73      8.55 o
 -12   4  16       80.99       70.06     12.78 o
 -11   4  16       57.60       59.20     11.42 o
 -10   4  16      326.74      365.13     29.81 o
  -9   4  16      455.72      458.44     22.31 o
  -8   4  16      230.80      254.70     17.45 o
  -7   4  16      114.75      104.85     12.19 o
  -6   4  16      162.18      150.28     14.25 o
  -5   4  16      202.84      205.16     16.38 o
  -4   4  16     1314.64     1284.69     28.29 o
  -3   4  16        5.31        7.20      5.67 o
  -2   4  16      376.29      368.21     16.37 o
  -1   4  16        0.83        2.76      5.11 o
   0   4  16      527.17      548.09     20.04 o
   1   4  16        3.74       -1.54      5.62 o
   2   4  16      186.61      220.07     17.25 o
 -13   5  16      373.96      387.73     23.60 o
 -12   5  16       42.57       51.92     11.70 o
 -11   5  16       88.95       98.41     20.01 o
 -10   5  16        2.40        1.37      7.41 o
  -9   5  16      172.10      152.29     14.92 o
  -8   5  16     1362.27     1385.37     30.33 o
  -7   5  16      455.55      465.44     23.32 o
  -6   5  16      323.32      333.90     20.30 o
  -5   5  16      104.21       88.85      9.51 o
  -4   5  16      398.39      425.43     17.68 o
  -3   5  16       65.18       63.49      8.76 o
  -2   5  16       39.70       50.28      8.92 o
  -1   5  16      142.17      157.77      9.40 o
   0   5  16      122.04      100.70      8.34 o
   1   5  16      206.88      197.65     22.76 o
 -12   6  16      142.18      143.28     16.09 o
 -11   6  16        0.11       -2.36      7.69 o
 -10   6  16        6.64        7.43     12.83 o
  -9   6  16       44.09       70.91     12.34 o
  -8   6  16      403.18      415.41     23.12 o
  -7   6  16      294.49      276.81     19.40 o
  -6   6  16     1482.79     1517.16     41.08 o
  -5   6  16        0.08        1.25      5.34 o
  -4   6  16      289.04      297.28     15.68 o
  -3   6  16        1.73        4.48      5.63 o
  -2   6  16       26.71       31.94      6.66 o
  -1   6  16      257.44      274.43     13.44 o
   0   6  16        2.21        1.44      5.33 o
 -11   7  16      122.23      116.47     20.97 o
 -10   7  16       53.64       49.95     11.81 o
  -9   7  16      281.68      331.04     21.55 o
  -8   7  16       29.19       11.65      8.41 o
  -7   7  16       57.16       57.99     11.51 o
  -6   7  16        0.90        8.87      8.17 o
  -5   7  16     1173.36     1191.52     29.87 o
  -4   7  16        0.30        4.28      5.73 o
  -3   7  16       43.84       46.90      7.45 o
  -2   7  16      207.33      231.41     15.10 o
  -1   7  16        0.72       -1.68      6.14 o
  -8   8  16     1278.36     1482.46     43.61 o
  -7   8  16      186.01      201.17     17.86 o
  -6   8  16      228.52      268.50     20.38 o
  -5   8  16       48.94       54.30      9.41 o
  -4   8  16       15.19       15.99      9.07 o
 -13   0  17        4.02       -3.31     12.70 o
 -11   0  17     1340.79     1269.26     53.27 o
  -9   0  17        4.20        7.73     10.76 o
  -7   0  17        3.60        5.24      9.11 o
  -5   0  17      816.85      894.47     40.57 o
  -3   0  17      242.11      277.92     24.29 o
  -1   0  17       74.64       76.64     16.01 o
   1   0  17      749.95      665.13     41.12 o
 -14   1  17        5.26        7.17      9.66 o
 -13   1  17      202.86      198.35     18.15 o
 -12   1  17      310.30      276.87     20.08 o
 -11   1  17        1.19       -4.42      7.03 o
 -10   1  17       70.58       72.47     11.90 o
  -9   1  17       72.37       68.22     11.31 o
  -8   1  17      541.24      568.28     24.39 o
  -7   1  17       22.74       24.41      8.19 o
  -6   1  17      573.46      603.43     24.46 o
  -5   1  17       44.15       34.89      8.68 o
  -4   1  17      804.79      854.98     28.09 o
  -3   1  17      383.63      387.61     19.75 o
  -2   1  17      389.71      391.43     22.16 o
  -1   1  17      814.83      789.08     49.45 o
   0   1  17       81.45       84.24     10.72 o
   1   1  17       30.56       26.17     10.83 o
 -14   2  17      125.56      130.34     16.29 o
 -13   2  17      578.45      549.61     26.92 o
 -12   2  17      576.94      624.94     27.80 o
 -11   2  17        7.36       -1.06      7.80 o
 -10   2  17        6.29       -2.07      7.03 o
  -9   2  17      104.50       94.43     12.47 o
  -8   2  17      483.06      512.31     23.29 o
  -7   2  17      373.18      415.55     21.16 o
  -6   2  17      153.18      186.94     15.49 o
  -5   2  17        8.43       11.87      7.03 o
  -4   2  17       69.11       71.88     10.60 o
  -3   2  17      279.49      281.12     23.73 o
  -2   2  17       54.46       48.59     10.34 o
  -1   2  17      604.85      601.55     32.96 o
   0   2  17      163.60      165.04     17.17 o
   1   2  17       71.29       67.12     13.11 o
 -14   3  17      327.73      298.53     21.75 o
 -13   3  17      113.03       96.19     19.04 o
 -12   3  17       19.95        6.00      8.64 o
 -11   3  17        3.43        1.55     10.35 o
 -10   3  17     1120.51     1117.69     34.71 o
  -9   3  17      273.46      309.59     19.61 o
  -8   3  17       16.26       13.13      7.99 o
  -7   3  17      114.05      137.27     14.03 o
  -6   3  17        6.38       14.08      7.42 o
  -5   3  17       15.28       18.22     11.59 o
  -4   3  17      356.62      382.24     30.08 o
  -3   3  17        0.41        3.02      6.54 o
  -2   3  17      118.61      118.20     10.92 o
  -1   3  17       59.48       57.56      9.34 o
   0   3  17      627.00      652.89     38.88 o
   1   3  17       13.43       11.04     12.14 o
 -13   4  17      156.33      154.48     16.88 o
 -12   4  17        0.01        4.72      8.56 o
 -11   4  17        9.87        3.82      8.10 o
 -10   4  17        3.42        3.28      7.76 o
  -9   4  17      113.26      120.05     13.95 o
  -8   4  17       23.18       22.08      8.78 o
  -7   4  17      310.57      312.97     28.15 o
  -6   4  17       37.93       37.26     13.52 o
  -5   4  17       11.25        0.88      7.11 o
  -4   4  17      101.60       97.27      9.93 o
  -3   4  17      326.25      336.11     45.40 o
  -2   4  17       82.93       86.27     10.03 o
  -1   4  17      570.97      573.26     21.28 o
   0   4  17       93.29       74.60     12.86 o
 -12   5  17       53.33       42.75     12.97 o
 -11   5  17       68.15       78.97     12.77 o
 -10   5  17      280.86      286.80     19.89 o
  -9   5  17       20.29       27.37      9.51 o
  -8   5  17       24.34        7.45     11.04 o
  -7   5  17        2.05        5.42      7.50 o
  -6   5  17      375.15      418.87     30.22 o
  -5   5  17       14.51        9.81      8.25 o
  -4   5  17      581.47      601.41     22.37 o
  -3   5  17      176.64      183.04     12.88 o
  -2   5  17      103.45      106.79     11.04 o
  -1   5  17      215.83      231.85     22.91 o
 -11   6  17        9.00        5.13      8.69 o
 -10   6  17        5.20        3.31     11.59 o
  -9   6  17       21.88       15.73     12.42 o
  -8   6  17      190.41      218.09     18.14 o
  -7   6  17      110.93      120.11     15.59 o
  -6   6  17      100.51      103.06     13.75 o
  -5   6  17      692.49      736.48     30.25 o
  -4   6  17       67.78       61.85      9.29 o
  -3   6  17       76.60       75.65     10.18 o
  -2   6  17      320.72      328.86     21.86 o
  -8   7  17      444.60      525.94     27.32 o
  -7   7  17        0.79       -0.78      7.40 o
  -6   7  17      487.04      516.21     26.79 o
  -5   7  17       73.93       72.39     12.92 o
  -4   7  17      381.78      407.16     24.20 o
 -12   0  18      264.37      237.35     27.32 o
 -10   0  18       82.12       90.80     19.04 o
  -8   0  18        7.63        1.38     10.49 o
  -6   0  18       40.28       44.71     14.35 o
  -4   0  18       29.49       26.77     12.42 o
  -2   0  18      132.08      150.14     20.15 o
 -13   1  18      215.03      204.78     18.54 o
 -12   1  18      213.42      206.78     18.24 o
 -11   1  18      181.10      206.63     17.76 o
 -10   1  18        0.22        3.61      7.99 o
  -9   1  18       39.22       43.84     10.35 o
  -8   1  18      160.41      161.32     15.51 o
  -7   1  18       45.68       59.40     23.18 o
  -6   1  18      128.55      124.19     13.73 o
  -5   1  18     1154.64     1216.10     34.42 o
  -4   1  18       41.87       38.87      9.15 o
  -3   1  18      146.76      145.44     19.87 o
  -2   1  18        0.23       -0.98      7.43 o
  -1   1  18      395.15      395.93     26.12 o
 -13   2  18        9.32        9.70      9.73 o
 -12   2  18       93.71       96.84     13.94 o
 -11   2  18        2.09        5.58      8.47 o
 -10   2  18        1.83       -1.33      7.51 o
  -9   2  18       50.09       60.41     11.22 o
  -8   2  18      153.05      168.17     15.71 o
  -7   2  18      194.06      214.87     17.07 o
  -6   2  18       55.72       70.03     11.12 o
  -5   2  18      132.07      111.77     12.77 o
  -4   2  18       34.30       50.23     14.08 o
  -3   2  18       84.61      114.53     18.77 o
  -2   2  18       30.09       25.69      9.54 o
  -1   2  18       21.63       22.03      9.04 o
   0   2  18      267.36      255.01     26.49 o
 -12   3  18        0.82       -8.86      9.66 o
 -11   3  18       54.17       58.55     11.81 o
 -10   3  18       23.02       19.70      9.36 o
  -9   3  18      411.68      467.53     24.14 o
  -8   3  18      224.19      231.24     17.65 o
  -7   3  18      184.02      193.90     16.49 o
  -6   3  18        6.82        4.42     10.49 o
  -5   3  18        0.67       -1.10      8.83 o
  -4   3  18       63.55       79.48     17.11 o
  -3   3  18     1383.56     1492.81     57.68 o
  -2   3  18      135.07      135.76     15.18 o
  -1   3  18      235.13      246.73     26.77 o
 -12   4  18        0.91        0.98      8.48 o
 -11   4  18       11.50       25.22      9.93 o
 -10   4  18      511.85      510.53     25.54 o
  -9   4  18      214.12      229.18     18.46 o
  -8   4  18       52.55       45.26     16.01 o
  -7   4  18       29.43       40.85     15.18 o
  -6   4  18       10.31       28.15     12.97 o
  -5   4  18        1.48        6.62     10.49 o
  -4   4  18      105.80      101.01     19.59 o
  -3   4  18       13.81       15.24      8.76 o
  -2   4  18      152.63      138.16     12.24 o
 -10   5  18      200.11      205.61     25.67 o
  -9   5  18      346.71      381.41     33.12 o
  -8   5  18       47.41       43.88     15.73 o
  -7   5  18      106.34      104.05     20.42 o
  -6   5  18        0.05       -2.69      7.32 o
  -5   5  18       99.05      113.11     14.41 o
  -4   5  18        6.34       15.47      8.97 o
  -3   5  18      288.67      287.89     16.43 o
  -7   6  18        1.10        7.71      9.00 o
  -6   6  18      152.99      133.41     15.70 o
 -11   0  19      370.33      407.08     34.22 o
  -9   0  19       89.76       88.87     18.22 o
  -7   0  19      272.61      275.43     27.60 o
  -5   0  19      682.96      672.85     38.36 o
  -3   0  19      265.25      322.08     28.15 o
 -12   1  19      173.05      196.69     18.34 o
 -11   1  19        0.03       -1.10      8.00 o
 -10   1  19      108.57      109.29     14.53 o
  -9   1  19        1.28       -3.45      7.15 o
  -8   1  19       23.62       25.52      9.56 o
  -7   1  19       56.59       66.52     11.67 o
  -6   1  19        1.88        1.00      7.02 o
  -5   1  19       95.94      112.49     19.18 o
  -4   1  19      265.70      280.95     26.49 o
  -3   1  19      143.68      153.45     21.53 o
 -11   2  19      191.18      222.24     19.11 o
 -10   2  19      104.62      114.25     14.53 o
  -9   2  19      142.30      149.21     16.00 o
  -8   2  19        0.31       -1.69      7.32 o
  -7   2  19        3.34       -0.36      6.82 o
  -6   2  19       36.69       31.88      9.76 o
  -5   2  19      141.16      127.51     20.42 o
  -4   2  19      563.52      641.94     38.91 o
  -3   2  19       32.57       32.29     14.35 o
 -10   3  19      139.59      156.48     16.48 o
  -9   3  19        0.16        5.76      7.97 o
  -8   3  19        1.24        7.77      7.89 o
  -7   3  19        0.17       -1.93     10.76 o
  -6   3  19        5.88       -4.14      9.94 o
  -5   3  19        7.57       11.32     11.59 o
  -4   3  19       10.03        9.38     11.59 o
  -8   4  19        2.46        0.00     10.21 o
  -7   4  19       82.07       73.14     18.49 o
  -6   4  19       23.74       19.87     12.97 o
  -5   4  19       26.12       30.36     14.08 o
  -8   0  20      312.57      332.01     30.91 o
  -8   1  20       94.40       89.88     13.25 o
  -7   1  20        8.43        1.78      7.54 o
 
